# Supplementary material for: TAF8 regions important for TFIID lobe B assembly or for TAF2 interactions are required for embryonic stem cell survival
Source: J Biol Chem. 2021 Oct 9;297(5):101288. doi: 10.1016/j.jbc.2021.101288 (PMC8564675; doi:10.1016/j.jbc.2021.101288)
Supplement: Table S1 [file mmc2.xlsx]

## Sheet: 201703-TBP.inter-1
index	Protein-protein	Crosslinkingsites	Xcorr	Da	ppm	spectrum	engine	xcorr	Xcorr_norm	expect	immonium1	ion1	dot1	connective1	peptide1	protein1	Unique_protein1	subunit1	realpep1	position1	immonium2	ion2	dot2	connective2	peptide2	protein2	Unique_protein2	subunit2	realpep2	position2	CN	Comments
1	TBP---TF3B
	1	TBP:181---TF3B:488	3.16475
				0	1.51932	JL030217_030317_Fusion_MS2_TBP_85B.12930.12930.4	P	3.16475	0.133992	0.00561	//11	11//49	2.3865	1.44444	K.LDLK[897.49]TIALR.A	P20226	1	TBP	LDLKTIALR	181	3//5	7//23	0.77825	1.1	R.EK[1307.82]EAR.I	Q92994	1	TF3B	EKEAR	488	na	0	1.28571
2	TAF1---TBP
	1	TAF1:370---TBP:195	4.36875
				-1	0.0578323	JL030217_030317_Fusion_MS2_TBP_5D.06097.06097.4	NP	4.36875	0.159887	0.000481	//10	9//53	1.72875	1	R.K[1256.65]TEHEPVIK.S	P21675	1	TAF1	KTEHEPVIK	370	1//10	11//39	2.64	1.625	R.NAEYNPK[1345.76]R.F	P20226	1	TBP	NAEYNPKR	195	na	0	1.11765
4	TAF1---TAF11
	1	TAF11:97---TAF1:249	7.525
				-1	1.75947	JL030217_030317_Fusion_MS2_TBP_85B.13939.13939.4	NP	7.525	0.264518	1.38e-05	1//15	15//72	4.331	1.38462	R.LFGPGK[1496.77]NVPSVWR.S	P21675	1	TAF1	LFGPGKNVPSVWR	249	//10	12//51	3.194	1.6	K.QK[1721.96]VDEDEIQK.M	Q15544	1	TAF11	QKVDEDEIQK	97	na	0	1.04348
				-2	1.84591	JL030217_030317_Fusion_MS2_TBP_85B.13887.13887.4	NP	5.90025	0.17991	4.72e-07	//15	13//72	3.03675	1.30769	R.LFGPGK[1496.77]NVPSVWR.S	P21675	1	TAF1	LFGPGKNVPSVWR	249	1//10	11//51	2.8635	1.55	K.QK[1721.96]VDEDEIQK.M	Q15544	1	TAF11	QKVDEDEIQK	97	na	0	0.913043
	2	TAF11:95---TAF1:249	2.64575
				0	3.17411	JL030217_030317_Fusion_MS2_TBP_85B.12168.12168.4	P	2.64575	0.0792271	0.034	//15	8//71	1.88325	0.692308	R.LFGPGK[1624.87]NVPSVWR.S	P21675	1	TAF1	LFGPGKNVPSVWR	249	//12	6//64	0.7625	0.454545	K.K[1721.96]QKVDEDEIQK.M	Q15544	1	TAF11	KQKVDEDEIQK	95	na	0	0.541667
7	TAF1---TAF8
	2	TAF1:378---TAF8:178	2.9225
				0	-6.59735	JL030217_030317_Fusion_MS2_TBP_100D.04060.04060.4	P	2.9225	0.123874	0.000136	//13	13//64	1.61275	0.954545	R.KTEHEPVIK[1054.58]SR.M	P21675	1	TAF1	KTEHEPVIKSR	378	//7	6//33	1.30975	1.21429	R.EK[1588.89]AASQR.R	Q7Z7C8	1	TAF8	EKAASQR	178	na	0	0.888889
8	TAF1---TF3B
	1	TAF1:1046---TF3B:569	5.50675
				-1	3.9627	JL030217_030317_Fusion_MS2_TBP_85B.09390.09390.4	P	5.50675	0.20319	0.0253	1//13	14//64	4.79925	1.59091	R.SGEGPMSK[768.49]FAR.G	P21675	1	TAF1	SGEGPMSKFAR	1046	//5	3//21	0.7075	1	R.K[1431.72]LSR.R	Q92994	2	TF3B	KLSR	569	na	0	1.13333
				0	-0.16051	JL030217_030317_Fusion_MS2_TBP_85B.09409.09409.4	P	2.97125	0.0895913	0.0499	//13	10//64	2.66225	1.04545	R.SGEGPMSK[768.49]FAR.G	P21675	1	TAF1	SGEGPMSKFAR	1046	//5	2//21	0.309	0.5	R.K[1431.72]LSR.R	Q92994	2	TF3B	KLSR	569	na	0	0.8
10	TAF1---TAF2
	1	TAF1:1240---TAF2:595	4.166
				-1	8.56456	JL030217_030317_Fusion_MS2_TBP_100D.03166.03166.4	NP	4.166	0.172402	0.00665	//12	12//59	2.67175	1.35	K.HDIPC[160.03]HSK[1040.55]SR.R	Q6P1X5	1	TAF2	HDIPCHSKSR	595	//8	6//29	1.49425	1.08333	R.NQEK[1501.75]EK.L	P21675	1	TAF1	NQEKEK	1240	na	0	1
	2	TAF1:1063---TAF2:595	4.44425
				0	1.54287	JL030217_030317_Fusion_MS2_TBP_100D.03982.03982.4	NP	4.44425	0.163035	1.78e-10	1//12	15//55	3.1095	1.65	K.HDIPC[160.03]HSK[1277.61]SR.R	Q6P1X5	1	TAF2	HDIPCHSKSR	595	//7	9//34	1.33475	1.21429	R.YK[1501.75]EEC[160.03]QR.I	P21675	1	TAF1	YKEECQR	1063	na	2	1.41176
	3	TAF1:943---TAF2:595	5.968
				-2	4.83884	JL030217_030317_Fusion_MS2_TBP_100D.07441.07441.5	NP	5.968	0.212196	0.108	4//12	13//70	2.6735	1.55	K.HDIPC[160.03]HSK[1201.69]SR.R	Q6P1X5	1	TAF2	HDIPCHSKSR	595	//11	10//53	3.2945	1.22222	R.AFIAAMK[1501.75]GK.C	P21675	1	TAF1	AFIAAMKGK	943	na	0	1.21053
				-2	-0.454938	JL030217_030317_Fusion_MS2_TBP_100D.07467.07467.4	P	4.86675	0.167329	0.00141	//12	4//56	0.6515	0.3	K.HDIPC[160.03]HSK[1201.69]SR.R	Q6P1X5	1	TAF2	HDIPCHSKSR	595	//11	13//44	4.21525	1.88889	R.AFIAAMK[1501.75]GK.C	P21675	1	TAF1	AFIAAMKGK	943	na	0	0.842105
				-4	6.73445	JL030217_030317_Fusion_MS2_TBP_100D.07432.07432.4	P	3.8975	0.137643	0.00996	//12	5//56	0.74925	0.35	K.HDIPC[160.03]HSK[1201.69]SR.R	Q6P1X5	1	TAF2	HDIPCHSKSR	595	//11	11//44	3.14825	1.61111	R.AFIAAMK[1501.75]GK.C	P21675	1	TAF1	AFIAAMKGK	943	na	0	0.789474
	5	TAF1:847---TAF2:595	7.97125
				0	-6.36835	JL030217_030317_Fusion_MS2_TBP_100D.07824.07824.4	NP	7.97125	0.299081	7.33e-08	2//12	21//55	4.3835	2.45	K.HDIPC[160.03]HSK[1259.69]SR.R	Q6P1X5	1	TAF2	HDIPCHSKSR	595	//8	11//39	3.58775	1.6875	R.LK[1501.75]LC[160.03]ADFK.R	P21675	1	TAF1	LKLCADFK	847	na	2	1.66667
				-1	4.35775	JL030217_030317_Fusion_MS2_TBP_100D.07811.07811.4	NP	7.27425	0.296213	1.3e-08	1//12	20//55	4.03625	2.45	K.HDIPC[160.03]HSK[1259.69]SR.R	Q6P1X5	1	TAF2	HDIPCHSKSR	595	//8	11//39	3.238	1.6875	R.LK[1501.75]LC[160.03]ADFK.R	P21675	1	TAF1	LKLCADFK	847	na	2	1.61111
	6	TAF1:1046---TAF2:595	6.439
				0	0.487796	JL030217_030317_Fusion_MS2_TBP_100D.07712.07712.5	P	6.439	0.214494	0.233	1//12	6//68	0.83725	0.4	K.HDIPC[160.03]HSK[1431.72]SR.R	Q6P1X5	1	TAF2	HDIPCHSKSR	595	//13	16//73	5.60175	2.04545	R.SGEGPMSK[1501.75]FAR.G	P21675	1	TAF1	SGEGPMSKFAR	1046	na	1	1.04762
	7	TAF1:544---TAF2:788	7.4405
				-1	11.1386	JL030217_030317_Fusion_MS2_TBP_85B.14317.14317.4	N	7.4405	0.25912		//9	8//49	3.18275	1.375	K.NK[1306.88]FSDNYYR.A	Q6P1X5	1	TAF2	NKFSDNYYR	788	2//12	17//51	4.25775	2.33333	R.ILLGK[1471.74]TGVIK.E	P21675	1	TAF1	ILLGKTGVIK	544
				-1	2.91788	JL030217_030317_Fusion_MS2_TBP_85B.14311.14311.4	NP	6.0835	0.213599	9.95e-05	//9	8//49	1.75575	0.833333	K.NK[1306.86]FSDNYYR.A	Q6P1X5	1	TAF2	NKFSDNYYR	788	2//12	18//51	4.32775	2.25	R.ILLGK[1471.71]TGVIK.E	P21675	1	TAF1	ILLGKTGVIK	544	na	0	1.31579
	8	TAF1:701---TAF2:513	5.79475
				-1	4.41452	JL030217_030317_Fusion_MS2_TBP_85B.12635.12635.4	NP	5.79475	0.185741	0.00194	//17	18//90	4.461	1.46667	K.SISNVSGK[1093.62]DIQPLIK.Q	Q6P1X5	1	TAF2	SISNVSGKDIQPLIK	513	//6	7//26	1.33375	1.25	K.IK[1864.07]NYYK.R	P21675	1	TAF1	IKNYYK	701	na	1	1.09524
				-2	-0.442722	JL030217_030317_Fusion_MS2_TBP_85B.12624.12624.4	NP	5.21425	0.171479	0.00334	//17	16//90	3.88775	1.2	K.SISNVSGK[1093.62]DIQPLIK.Q	Q6P1X5	1	TAF2	SISNVSGKDIQPLIK	513	1//6	7//26	1.3265	1.25	K.IK[1864.07]NYYK.R	P21675	1	TAF1	IKNYYK	701	na	1	1
	9	TAF1:710---TAF2:595	4.3985
				-1	0.610562	JL030217_030317_Fusion_MS2_TBP_100D.04031.04031.4	NP	4.3985	0.202309	6.17e-07	//14	14//64	2.338	1	R.KPGK[1501.75]DPGAPDC[160.03]K.Y	P21675	1	TAF1	KPGKDPGAPDCK	710	//12	8//53	2.0605	0.75	K.HDIPC[160.03]HSK[1534.78]SR.R	Q6P1X5	1	TAF2	HDIPCHSKSR	595	na	0	0.863636
				-1	7.33858	JL030217_030317_Fusion_MS2_TBP_5D.05971.05971.4	N	3.62025	0.162234		//14	12//65	2.0135	0.818182	R.K[284.17]PGK[1501.77]DPGAPDC[160.03]K.Y	P21675	1	TAF1	KPGKDPGAPDCK	710	//12	6//52	1.60675	0.722222	K.HDIPC[160.03]HSK[1690.88]SR.R	Q6P1X5	1	TAF2	HDIPCHSKSR	595
	10	TAF1:707---TAF2:595	4.461
				-2	2.4304	JL030217_030317_Fusion_MS2_TBP_100D.04050.04050.5	NP	4.461	0.161522	0.000366	//13	15//84	2.88525	1.45833	R.K[1501.75]PGKDPGAPDC[160.03]K.Y	P21675	1	TAF1	KPGKDPGAPDCK	707	//12	10//67	1.57575	1	K.HDIPC[160.03]HSK[1534.78]SR.R	Q6P1X5	1	TAF2	HDIPCHSKSR	595	na	2	1.09091
11	TAF1---TAF6
	1	TAF1:424---TAF6:342	7.22875
				0	1.96379	JL030217_030317_Fusion_MS2_TBP_100D.07345.07345.4	NP	7.22875	0.288665	2.51e-11	//13	20//109	6.10925	1.13158	R.LVAQIC[160.03]K[1216.7]HFSTTTNNIQSR.I	P49848	1	TAF6	LVAQICKHFSTTTNNIQSR	342	//8	7//34	1.1195	0.75	K.HK[2483.3]GTKPQR.A	P21675	1	TAF1	HKGTKPQR	424	na	0	0.925926
				-1	3.07159	JL030217_030317_Fusion_MS2_TBP_100D.07436.07436.4	NP	5.0115	0.191927	4.38e-06	//13	18//109	3.7825	0.921053	R.LVAQIC[160.03]K[1216.7]HFSTTTNNIQSR.I	P49848	1	TAF6	LVAQICKHFSTTTNNIQSR	342	//8	5//34	1.229	0.75	K.HK[2483.3]GTKPQR.A	P21675	1	TAF1	HKGTKPQR	424	na	0	0.777778
	2	TAF1:427---TAF6:342	12.6393
				-1	5.52918	JL030217_030317_Fusion_MS2_TBP_100D.08859.08859.4	P	12.6393	0.476333	0.000233	//13	33//111	12.208	2.47368	R.LVAQIC[160.03]K[951.55]HFSTTTNNIQSR.I	P49848	1	TAF6	LVAQICKHFSTTTNNIQSR	342	1//8	4//25	0.43125	0.5	K.GTK[2483.3]PQR.A	P21675	1	TAF1	GTKPQR	427	na	0	1.48
				-1	2.7189	JL030217_030317_Fusion_MS2_TBP_85B.08828.08828.4	P	12.0292	0.417762	0.00468	//13	31//111	11.43	2.47368	R.LVAQIC[160.03]K[951.55]HFSTTTNNIQSR.I	P49848	1	TAF6	LVAQICKHFSTTTNNIQSR	342	1//8	5//25	0.59925	0.916667	K.GTK[2483.3]PQR.A	P21675	1	TAF1	GTKPQR	427	na	0	1.36
	4	TAF1:335---TAF6:196	5.2535
				-1	5.44169	JL030217_030317_Fusion_MS2_TBP_85B.13301.13301.4	P	5.2535	0.20737	0.00254	//18	9//102	0.78925	0.382353	K.FSQSTGDIDKVTDTK[1526.92]PR.V	P21675	1	TAF1	FSQSTGDIDKVTDTKPR	335	1//13	16//63	4.46425	1.54167	K.K[2160.11]APPLLEGAPLR.L	P49848	1	TAF6	KAPPLLEGAPLR	196	na	2	0.862069
	5	TAF1:378---TAF6:361	5.57875
				0	3.48654	JL030217_030317_Fusion_MS2_TBP_100D.09157.09157.5	NP	5.57875	0.219961	7.62e-08	2//13	17//75	2.497	1.45455	R.KTEHEPVIK[1505.78]SR.M	P21675	1	TAF1	KTEHEPVIKSR	378	//12	10//65	3.08175	1.3	K.TFTK[1588.89]SWVDEK.T	P49848	1	TAF6	TFTKSWVDEK	361	na	0	1.19048
				0	-9.84382	JL030217_030317_Fusion_MS2_TBP_100D.09160.09160.4	NP	4.652	0.171756	3.03e-07	//13	10//60	1.26525	0.772727	R.KTEHEPVIK[1505.78]SR.M	P21675	1	TAF1	KTEHEPVIKSR	378	//12	12//51	3.38675	1.35	K.TFTK[1588.89]SWVDEK.T	P49848	1	TAF6	TFTKSWVDEK	361	na	2	0.952381
	6	TAF1:378---TAF6:357	4.647
				0	2.93926	JL030217_030317_Fusion_MS2_TBP_100D.06980.06980.5	NP	4.647	0.155299	0.000358	3//13	17//78	2.94875	1.36364	R.KTEHEPVIK[1103.66]SR.M	P21675	1	TAF1	KTEHEPVIKSR	378	//9	7//40	1.69825	1	R.ITK[1588.89]TFTK.S	P49848	1	TAF6	ITKTFTK	357	na	0	1.22222
				-1	0.488548	JL030217_030317_Fusion_MS2_TBP_100D.06973.06973.4	P	3.66375	0.122374	0.00364	//13	12//63	2.8655	1.18182	R.KTEHEPVIK[1103.66]SR.M	P21675	1	TAF1	KTEHEPVIKSR	378	//9	5//33	0.79825	0.5	R.ITK[1588.89]TFTK.S	P49848	1	TAF6	ITKTFTK	357	na	0	0.888889
	8	TAF1:330---TAF6:196	10.9503
				-1	4.91865	JL030217_030317_Fusion_MS2_TBP_85B.13180.13180.5	NP	10.9503	0.348484	0.000223	1//18	20//131	4.3	1.44118	K.FSQSTGDIDK[1526.92]VTDTKPR.V	P21675	1	TAF1	FSQSTGDIDKVTDTKPR	330	1//13	18//78	6.65025	2	K.K[2160.11]APPLLEGAPLR.L	P49848	1	TAF6	KAPPLLEGAPLR	196	na	2	1.31034
				-3	3.28747	JL030217_030317_Fusion_MS2_TBP_85B.13214.13214.5	NP	9.862	0.311458	8.14e-06	//18	18//131	4.5485	1.35294	K.FSQSTGDIDK[1526.92]VTDTKPR.V	P21675	1	TAF1	FSQSTGDIDKVTDTKPR	330	1//13	17//78	5.3135	1.75	K.K[2160.11]APPLLEGAPLR.L	P49848	1	TAF6	KAPPLLEGAPLR	196	na	2	1.13793
	9	TAF1:330---TAF6:158	7.9615
				-3	1.52851	JL030217_030317_Fusion_MS2_TBP_85B.09152.09152.4	NP	7.9615	0.247298	7.53e-08	//18	17//99	3.31775	1.20588	K.FSQSTGDIDK[1636.87]VTDTKPR.V	P21675	1	TAF1	FSQSTGDIDKVTDTKPR	330	1//14	14//64	4.64375	1.58333	K.EQQK[2160.11]AEATEPLK.S	P49848	1	TAF6	EQQKAEATEPLK	158	na	2	1.03448
				-1	-0.336956	JL030217_030317_Fusion_MS2_TBP_85B.09142.09142.4	NP	5.9295	0.17999	3.09e-05	//18	14//99	2.03675	0.823529	K.FSQSTGDIDK[1636.87]VTDTKPR.V	P21675	1	TAF1	FSQSTGDIDKVTDTKPR	330	//14	12//64	3.89275	1.25	K.EQQK[2160.11]AEATEPLK.S	P49848	1	TAF6	EQQKAEATEPLK	158	na	1	0.862069
	10	TAF1:370---TAF6:367	6.7645
				0	-3.20859	JL030217_030317_Fusion_MS2_TBP_85B.12036.12036.4	NP	6.7645	0.210326	0.00128	//14	16//66	5.67075	1.79167	K.SWVDEK[1345.76]TPWTTR.Y	P49848	1	TAF6	SWVDEKTPWTTR	367	1//10	7//48	1.09375	0.777778	R.K[1770.89]TEHEPVIK.S	P21675	1	TAF1	KTEHEPVIK	370	na	0	1
				-3	0.378556	JL030217_030317_Fusion_MS2_TBP_85B.12056.12056.4	NP	5.18925	0.1573	4.43e-06	//14	12//66	3.9165	1.375	K.SWVDEK[1345.76]TPWTTR.Y	P49848	1	TAF6	SWVDEKTPWTTR	367	//10	8//48	1.27275	0.833333	R.K[1770.89]TEHEPVIK.S	P21675	1	TAF1	KTEHEPVIK	370	na	0	0.904762
				-4	13.5613	JL030217_030317_Fusion_MS2_TBP_85B.12079.12079.4	P	4.09425	0.131329	1.8e-05	//14	10//66	3.128	1.08333	K.SWVDEK[1345.76]TPWTTR.Y	P49848	1	TAF6	SWVDEKTPWTTR	367	1//10	6//48	0.96625	0.555556	R.K[1770.89]TEHEPVIK.S	P21675	1	TAF1	KTEHEPVIK	370	na	0	0.714286
				0	5.88891	JL030217_030317_Fusion_MS2_TBP_85B.12055.12055.5	P	3.559	0.117163	0.00483	//14	7//86	2.313	0.833333	K.SWVDEK[1345.76]TPWTTR.Y	P49848	1	TAF6	SWVDEKTPWTTR	367	1//10	8//59	1.246	0.833333	R.K[1770.89]TEHEPVIK.S	P21675	1	TAF1	KTEHEPVIK	370	na	0	0.666667
12	TAF1---TF3C1
	1	TAF1:611---TF3C1:323	8.46
				-2	16.449	JL030217_030317_Fusion_MS2_TBP_100D.14300.14300.5	N	8.46	0.256807		//16	16//105	6.4675	1.76923	R.QPFFPTHMGPIK[1399.83]LR.Q	P21675	1	TAF1	QPFFPTHMGPIKLR	611	//10	6//57	1.9925	0.888889	K.TK[1934.11]KGTDVMVR.C	Q12789	1	TF3C1	TKKGTDVMVR	323
				0	14.9328	JL030217_030317_Fusion_MS2_TBP_2uL.21118.21118.5	N	6.673	0.275624		//16	13//105	4.83	1.42308	R.QPFFPTHMGPIK[1399.83]LR.Q	P21675	1	TAF1	QPFFPTHMGPIKLR	611	//10	6//57	1.843	0.777778	K.TK[1934.1]KGTDVMVR.C	Q12789	1	TF3C1	TKKGTDVMVR	323
13	TAF1---TAF13
	1	TAF13:101---TAF1:249	11.3978
				-1	3.35909	JL030217_030317_Fusion_MS2_TBP_85B.17176.17176.5	NP	11.3978	0.432347	0.00145	//13	18//93	8.6475	2.11538	R.VK[1721.96]DLLTMNEELKR.A	Q15543	1	TAF13	VKDLLTMNEELKR	101	1//15	11//92	2.75025	0.884615	R.LFGPGK[1854.03]NVPSVWR.S	P21675	1	TAF1	LFGPGKNVPSVWR	249	na	0	1.11538
14	TAF1---TAF3
	1	TAF1:1187---TAF3:303	7.09225
				0	2.44254	JL030217_030317_Fusion_MS2_TBP_85B.12135.12135.4	N	7.09225	0.242561		1//17	17//87	5.473	1.60714	R.C[160.03]ETVRK[1268.73]PAVIDAYVR.I	P21675	1	TAF1	CETVRKPAVIDAYVR	1187	//11	6//41	1.61925	0.875	R.SPK[2042.09]TVSKEK.K	Q5VWG9	1	TAF3	SPKTVSKEK	303
17	TAF1---TAF7
	1	TAF1:1127---TAF7:167	5.7175
				-1	4.3689	JL030217_030317_Fusion_MS2_TBP_85B.08585.08585.5	NP	5.7175	0.186168	3.79e-05	1//15	18//99	4.76	1.57692	K.YIESPDVEKEVK[938.55]R.L	Q15545	1	TAF7	YIESPDVEKEVKR	167	//6	3//31	0.9575	0.8	R.K[1856.99]ELQR.M	P21675	1	TAF1	KELQR	1127	na	0	1.16667
	2	TAF1:1127---TAF7:164	6.7135
				0	1.78619	JL030217_030317_Fusion_MS2_TBP_85B.08973.08973.4	P	6.7135	0.2153	2.08e-08	//14	17//73	6.22875	1.79167	K.YIESPDVEK[938.55]EVK.R	Q15545	1	TAF7	YIESPDVEKEVK	164	//6	3//26	0.48475	0.5	R.K[1700.89]ELQR.M	P21675	1	TAF1	KELQR	1127	na	0	1.05882
				0	-4.87043	JL030217_030317_Fusion_MS2_TBP_85B.08587.08587.5	NP	5.8465	0.180793	0.00358	//15	17//102	4.805	1.57692	K.YIESPDVEK[938.55]EVKR.L	Q15545	1	TAF7	YIESPDVEKEVKR	164	//6	3//31	1.0415	0.8	R.K[1856.99]ELQR.M	P21675	1	TAF1	KELQR	1127	na	0	1.11111
	3	TAF1:832---TAF7:5	16.453
				-3	-1.55337	JL030217_030317_Fusion_MS2_TBP_5D.12156.12156.5	NP	16.453	0.527754	6.25e-12	2//15	29//126	8.99625	2.25	K.SK[1610.84]DDAPHELESQFILR.L	Q15545	1	TAF7	SKDDAPHELESQFILR	5	//13	22//83	7.45675	2.54167	K.K[2150.1]AFPSHSESSIR.K	P21675	1	TAF1	KAFPSHSESSIR	832	na	2	1.82143
				-4	2.72511	JL030217_030317_Fusion_MS2_TBP_5D.12211.12211.5	P	15.1378	0.470701	3.55e-13	1//15	25//126	8.35225	1.9375	K.SK[1610.84]DDAPHELESQFILR.L	Q15545	1	TAF7	SKDDAPHELESQFILR	5	//13	18//83	6.7855	2.125	K.K[2150.1]AFPSHSESSIR.K	P21675	1	TAF1	KAFPSHSESSIR	832	na	2	1.53571
				0	2.4713	JL030217_030317_Fusion_MS2_TBP_5D.12098.12098.5	NP	13.8395	0.427971	4.08e-10	1//15	24//126	7.22875	1.90625	K.SK[1610.84]DDAPHELESQFILR.L	Q15545	1	TAF7	SKDDAPHELESQFILR	5	//13	20//83	6.61075	2.45833	K.K[2150.1]AFPSHSESSIR.K	P21675	1	TAF1	KAFPSHSESSIR	832	na	2	1.57143
				-2	-0.479804	JL030217_030317_Fusion_MS2_TBP_5D.12144.12144.4	NP	12.27	0.415242	4.33e-11	1//15	19//97	4.92	1.28125	K.SK[1610.84]DDAPHELESQFILR.L	Q15545	1	TAF7	SKDDAPHELESQFILR	5	//13	22//66	7.35	2.83333	K.K[2150.1]AFPSHSESSIR.K	P21675	1	TAF1	KAFPSHSESSIR	832	na	2	1.46429
	4	TAF1:1177---TAF7:291	4.95175
				-1	4.1909	JL030217_030317_Fusion_MS2_TBP_5D.07892.07892.4	P	4.95175	0.210382	0.000168	//14	4//68	0.527	0.333333	R.TFRDEEGK[1339.71]EYVR.C	P21675	1	TAF1	TFRDEEGKEYVR	1177	//9	11//43	4.42475	1.66667	K.GK[1793.89]LQETQDR.A	Q15545	1	TAF7	GKLQETQDR	291	na	0	0.714286
	5	TAF1:817---TAF7:5	10.147
				-2	7.34894	JL030217_030317_Fusion_MS2_TBP_85B.16836.16836.4	N	10.147	0.287487		3//15	23//100	7.925	1.9	K.SK[1073.61]DDAPHELESQFILR.L	Q15545	1	TAF7	SKDDAPHELESQFILR	5	1//8	10//26	2.222	1.8	R.LFWK[2150.08]SK.D	P21675	1	TAF1	LFWKSK	817
				0	0.118919	JL030217_030317_Fusion_MS2_TBP_85B.16811.16811.4	N	9.98275	0.285266		2//15	23//100	7.49225	1.86667	K.SK[1073.63]DDAPHELESQFILR.L	Q15545	1	TAF7	SKDDAPHELESQFILR	5	2//8	10//26	2.4905	2.1	R.LFWK[2150.1]SK.D	P21675	1	TAF1	LFWKSK	817
	6	TAF1:1208---TAF7:167	11.8558
				-4	11.728	JL030217_030317_Fusion_MS2_TBP_100D.11702.11702.5	P	11.8558	0.4343	0.0269	//14	14//112	5.12025	1.35714	R.K[1856.99]FALFDEQHREEMR.K	P21675	1	TAF1	KFALFDEQHREEMR	1208	//15	18//92	6.7355	2.03846	K.YIESPDVEKEVK[2101.04]R.L	Q15545	1	TAF7	YIESPDVEKEVKR	167	na	0	1.18519
				-2	6.86831	JL030217_030317_Fusion_MS2_TBP_100D.11701.11701.6	N	8.71175	0.296293		//14	15//86	6.836	1.57143	R.K[1857.01]FALFDEQHREEMR.K	P21675	1	TAF1	KFALFDEQHREEMR	1208	//15	10//72	1.87575	0.958333	K.YIESPDVEKEVK[2101.07]R.L	Q15545	1	TAF7	YIESPDVEKEVKR	167
				-1	7.45692	JL030217_030317_Fusion_MS2_TBP_100D.11704.11704.6	N	7.79125	0.280407		//14	14//86	5.82475	1.46429	R.K[1856.96]FALFDEQHREEMR.K	P21675	1	TAF1	KFALFDEQHREEMR	1208	//15	12//72	1.9665	1.04167	K.YIESPDVEKEVK[2101.02]R.L	Q15545	1	TAF7	YIESPDVEKEVKR	167
				-1	4.94372	JL030217_030317_Fusion_MS2_TBP_100D.11715.11715.7	N	6.673	0.216137		//14	13//86	5.28	1.42857	R.K[1856.97]FALFDEQHREEMR.K	P21675	1	TAF1	KFALFDEQHREEMR	1208	//15	9//72	1.393	0.833333	K.YIESPDVEKEVK[2101.02]R.L	Q15545	1	TAF7	YIESPDVEKEVKR	167
	7	TAF1:819---TAF7:5	14.1683
				-1	10.6695	JL030217_030317_Fusion_MS2_TBP_100D.10728.10728.5	P	14.1683	0.546204	2.64e-05	1//15	35//128	13.956	3.34375	K.SK[1023.58]DDAPHELESQFILR.L	Q15545	1	TAF7	SKDDAPHELESQFILR	5	//6	3//31	0.21225	0.416667	K.SK[2150.1]DRPR.R	P21675	1	TAF1	SKDRPR	819	na	0	1.72727
				0	-1.07417	JL030217_030317_Fusion_MS2_TBP_100D.10730.10730.4	NP	12.1155	0.408941	1.24e-05	1//15	33//100	11.0508	2.875	K.SK[1023.58]DDAPHELESQFILR.L	Q15545	1	TAF7	SKDDAPHELESQFILR	5	//6	5//25	1.06475	0.833333	K.SK[2150.1]DRPR.R	P21675	1	TAF1	SKDRPR	819	na	0	1.63636
				-1	0.677818	JL030217_030317_Fusion_MS2_TBP_5D.11113.11113.5	P	11.946	0.393861	0.000475	1//15	31//128	11.594	2.65625	K.SK[1023.58]DDAPHELESQFILR.L	Q15545	1	TAF7	SKDDAPHELESQFILR	5	//6	5//31	0.352	0.583333	K.SK[2150.1]DRPR.R	P21675	1	TAF1	SKDRPR	819	na	0	1.63636
				-3	13.0678	JL030217_030317_Fusion_MS2_TBP_5D.11120.11120.4	P	10.0077	0.315592	1.94e-06	1//15	29//100	9.4895	2.625	K.SK[1023.58]DDAPHELESQFILR.L	Q15545	1	TAF7	SKDDAPHELESQFILR	5	//6	3//25	0.51825	0.416667	K.SK[2150.1]DRPR.R	P21675	1	TAF1	SKDRPR	819	na	0	1.45455
				-2	0.594759	JL030217_030317_Fusion_MS2_TBP_5D.11110.11110.4	P	9.89775	0.315914	0.00044	1//15	29//100	9.43275	2.625	K.SK[1023.58]DDAPHELESQFILR.L	Q15545	1	TAF7	SKDDAPHELESQFILR	5	//6	4//25	0.465	0.5	K.SK[2150.1]DRPR.R	P21675	1	TAF1	SKDRPR	819	na	0	1.5
				0	5.51372	JL030217_030317_Fusion_MS2_TBP_5D.11093.11093.4	P	9.25975	0.270322	0.000304	1//15	25//100	8.70675	2.03125	K.SK[1023.58]DDAPHELESQFILR.L	Q15545	1	TAF7	SKDDAPHELESQFILR	5	//6	4//25	0.553	0.5	K.SK[2150.1]DRPR.R	P21675	1	TAF1	SKDRPR	819	na	0	1.31818
				0	4.05482	JL030217_030317_Fusion_MS2_TBP_100D.10735.10735.6	P	9.19975	0.39412	1.39e-05	//15	21//128	9.07475	2.0625	K.SK[1023.58]DDAPHELESQFILR.L	Q15545	1	TAF7	SKDDAPHELESQFILR	5	//6	2//31	0.125	0.333333	K.SK[2150.1]DRPR.R	P21675	1	TAF1	SKDRPR	819	na	0	1.04545
				0	5.30652	JL030217_030317_Fusion_MS2_TBP_5D.11217.11217.6	P	4.08225	0.149593	0.00124	//15	14//128	3.9715	1.0625	K.SK[1023.58]DDAPHELESQFILR.L	Q15545	1	TAF7	SKDDAPHELESQFILR	5	//6	2//31	0.11075	0.166667	K.SK[2150.1]DRPR.R	P21675	1	TAF1	SKDRPR	819	na	0	0.727273
	8	TAF1:674---TAF7:40	18.0783
				-2	4.24548	JL030217_030317_Fusion_MS2_TBP_85B.18872.18872.4	P	18.0783	0.476082	4.21e-06	//10	40//193	16.9103	1.74242	R.TPQDLTGK[1588.87]DGDLILAEYSEENGPLMMQVGMATK.I	P21675	1	TAF1	TPQDLTGKDGDLILAEYSEENGPLMMQVGMATK	674	//14	8//62	1.168	0.708333	R.AVQSGHVNLK[3817.85]DR.L	Q15545	1	TAF7	AVQSGHVNLKDR	40	na	0	1.02222
				-4	1.80749	JL030217_030317_Fusion_MS2_TBP_85B.18912.18912.5	P	17.4615	0.396676	0.000979	//10	43//271	16.5542	1.75758	R.TPQDLTGK[1588.87]DGDLILAEYSEENGPLMMQVGMATK.I	P21675	1	TAF1	TPQDLTGKDGDLILAEYSEENGPLMMQVGMATK	674	//14	9//79	0.90725	0.625	R.AVQSGHVNLK[3817.85]DR.L	Q15545	1	TAF7	AVQSGHVNLKDR	40	na	0	1.11111
				-4	12.4012	JL030217_030317_Fusion_MS2_TBP_85B.18740.18740.5	P	16.1977	0.395163	0.0119	//10	42//271	15.3503	1.75758	R.TPQDLTGK[1588.87]DGDLILAEYSEENGPLMMQVGMATK.I	P21675	1	TAF1	TPQDLTGKDGDLILAEYSEENGPLMMQVGMATK	674	//14	8//79	0.8475	0.75	R.AVQSGHVNLK[3817.85]DR.L	Q15545	1	TAF7	AVQSGHVNLKDR	40	na	0	1.08889
				-4	-1.29757	JL030217_030317_Fusion_MS2_TBP_85B.18718.18718.5	P	15.749	0.374219	0.000184	//10	41//271	14.5902	1.62121	R.TPQDLTGK[1588.87]DGDLILAEYSEENGPLMMQVGMATK.I	P21675	1	TAF1	TPQDLTGKDGDLILAEYSEENGPLMMQVGMATK	674	//14	10//79	1.15875	0.958333	R.AVQSGHVNLK[3817.85]DR.L	Q15545	1	TAF7	AVQSGHVNLKDR	40	na	0	1.11111
				-3	3.13475	JL030217_030317_Fusion_MS2_TBP_85B.19187.19187.5	P	15.6517	0.386363	0.026	1//10	39//271	14.789	1.60606	R.TPQDLTGK[1588.87]DGDLILAEYSEENGPLMMQVGMATK.I	P21675	1	TAF1	TPQDLTGKDGDLILAEYSEENGPLMMQVGMATK	674	//14	7//79	0.86275	0.541667	R.AVQSGHVNLK[3817.85]DR.L	Q15545	1	TAF7	AVQSGHVNLKDR	40	na	0	0.977778
				-2	10.733	JL030217_030317_Fusion_MS2_TBP_5D.17064.17064.5	NP	15.4985	0.391935	0.000154	//10	37//271	14.2845	1.63636	R.TPQDLTGK[1588.87]DGDLILAEYSEENGPLMMQVGMATK.I	P21675	1	TAF1	TPQDLTGKDGDLILAEYSEENGPLMMQVGMATK	674	//14	9//79	1.214	0.75	R.AVQSGHVNLK[3817.85]DR.L	Q15545	1	TAF7	AVQSGHVNLKDR	40	na	1	0.977778
				0	2.85469	JL030217_030317_Fusion_MS2_TBP_100D.17963.17963.5	P	14.9238	0.423087	0.00213	1//10	40//271	14.405	1.54545	R.TPQDLTGK[1588.87]DGDLILAEYSEENGPLMMQVGMATK.I	P21675	1	TAF1	TPQDLTGKDGDLILAEYSEENGPLMMQVGMATK	674	//14	5//79	0.51875	0.375	R.AVQSGHVNLK[3817.85]DR.L	Q15545	1	TAF7	AVQSGHVNLKDR	40	na	0	0.977778
				-3	13.6067	JL030217_030317_Fusion_MS2_TBP_100D.17823.17823.5	P	14.878	0.369392	0.113	//10	40//271	14.38	1.65152	R.TPQDLTGK[1588.87]DGDLILAEYSEENGPLMMQVGMATK.I	P21675	1	TAF1	TPQDLTGKDGDLILAEYSEENGPLMMQVGMATK	674	//14	5//79	0.498	0.416667	R.AVQSGHVNLK[3817.85]DR.L	Q15545	1	TAF7	AVQSGHVNLKDR	40	na	0	0.977778
				-3	1.67355	JL030217_030317_Fusion_MS2_TBP_5D.17021.17021.5	P	14.0023	0.370283	0.00118	//10	35//271	13.013	1.45455	R.TPQDLTGK[1588.87]DGDLILAEYSEENGPLMMQVGMATK.I	P21675	1	TAF1	TPQDLTGKDGDLILAEYSEENGPLMMQVGMATK	674	//14	7//79	0.98925	0.708333	R.AVQSGHVNLK[3817.85]DR.L	Q15545	1	TAF7	AVQSGHVNLKDR	40	na	0	0.911111
				-3	4.53772	JL030217_030317_Fusion_MS2_TBP_100D.17979.17979.4	P	12.444	0.335916	0.0276	//10	35//193	12.1385	1.34848	R.TPQDLTGK[1588.87]DGDLILAEYSEENGPLMMQVGMATK.I	P21675	1	TAF1	TPQDLTGKDGDLILAEYSEENGPLMMQVGMATK	674	//14	3//62	0.3055	0.208333	R.AVQSGHVNLK[3817.85]DR.L	Q15545	1	TAF7	AVQSGHVNLKDR	40	na	0	0.822222
	9	TAF1:1187---TAF7:155	5.41125
				0	2.9228	JL030217_030317_Fusion_MS2_TBP_85B.12710.12710.4	N	5.41125	0.1593		//11	10//59	2.325	1.15	K.K[1396.8]YIESPDVEK.E	Q15545	1	TAF7	KYIESPDVEK	155	//11	12//57	3.08625	1.7	R.K[1472.77]PAVIDAYVR.I	P21675	1	TAF1	KPAVIDAYVR	1187
	10	TAF1:1187---TAF7:164	13.0627
				-2	8.62121	JL030217_030317_Fusion_MS2_TBP_85B.13413.13413.4	NP	13.0627	0.435556	1.84e-08	5//14	25//68	8.36425	2.79167	K.YIESPDVEK[1396.81]EVK.R	Q15545	1	TAF7	YIESPDVEKEVK	164	//11	12//55	4.6985	1.7	R.K[1700.89]PAVIDAYVR.I	P21675	1	TAF1	KPAVIDAYVR	1187	na	1	1.63636
				-3	1.88914	JL030217_030317_Fusion_MS2_TBP_2uL.10969.10969.4	N	12.4955	0.351002		2//15	20//74	6.72925	2.125	K.YIESPDVEK[1396.81]EVKR.L	Q15545	1	TAF7	YIESPDVEKEVKR	164	//11	15//53	5.76625	1.95	R.K[1856.99]PAVIDAYVR.I	P21675	1	TAF1	KPAVIDAYVR	1187
				0	0.965984	JL030217_030317_Fusion_MS2_TBP_85B.12092.12092.4	NP	12.414	0.395741	7.85e-07	4//15	20//74	6.2305	1.92308	K.YIESPDVEK[1396.81]EVKR.L	Q15545	1	TAF7	YIESPDVEKEVKR	164	//11	15//53	6.1835	2	R.K[1856.99]PAVIDAYVR.I	P21675	1	TAF1	KPAVIDAYVR	1187	na	1	1.52174
				-1	4.73798	JL030217_030317_Fusion_MS2_TBP_2uL.11758.11758.4	NP	11.6765	0.355964	1.02e-08	4//14	24//68	7.545	2.5	K.YIESPDVEK[1396.81]EVK.R	Q15545	1	TAF7	YIESPDVEKEVK	164	//11	12//55	4.1315	1.7	R.K[1700.89]PAVIDAYVR.I	P21675	1	TAF1	KPAVIDAYVR	1187	na	1	1.63636
				-2	4.26199	JL030217_030317_Fusion_MS2_TBP_2uL.10911.10911.4	N	10.3582	0.309659		2//15	18//74	4.3285	1.70833	K.YIESPDVEK[1396.82]EVKR.L	Q15545	1	TAF7	YIESPDVEKEVKR	164	1//11	16//53	6.02975	2.15	R.K[1857]PAVIDAYVR.I	P21675	1	TAF1	KPAVIDAYVR	1187
				0	2.77334	JL030217_030317_Fusion_MS2_TBP_2uL.11794.11794.4	N	10.1822	0.300499		3//14	21//68	6.35	2.31818	K.YIESPDVEK[1396.82]EVK.R	Q15545	1	TAF7	YIESPDVEKEVK	164	//11	12//55	3.83225	1.75	R.K[1700.89]PAVIDAYVR.I	P21675	1	TAF1	KPAVIDAYVR	1187
				-1	3.64937	JL030217_030317_Fusion_MS2_TBP_2uL.10914.10914.4	N	9.2245	0.243272		2//15	18//74	3.696	1.54167	K.YIESPDVEK[1396.82]EVKR.L	Q15545	1	TAF7	YIESPDVEKEVKR	164	//11	15//53	5.5285	2.15	R.K[1857]PAVIDAYVR.I	P21675	1	TAF1	KPAVIDAYVR	1187
				-1	9.21104	JL030217_030317_Fusion_MS2_TBP_50B.11931.11931.4	N	7.034	0.15912		2//15	19//74	3.552	1.875	K.YIESPDVEK[1396.84]EVK[284.17]R.L	Q15545	1	TAF7	YIESPDVEKEVKR	164	//11	12//51	3.482	1.6	R.K[2013.09]PAVIDAYVR.I	P21675	1	TAF1	KPAVIDAYVR	1187
	11	TAF1:1201---TAF7:155	8.84775
				0	-0.155497	JL030217_030317_Fusion_MS2_TBP_85B.11159.11159.4	NP	8.84775	0.264321	0.00295	1//11	14//59	5.2345	1.95	K.K[1403.73]YIESPDVEK.E	Q15545	1	TAF7	KYIESPDVEK	155	3//11	13//46	3.61325	1.55556	R.TTK[1472.78]DEEFIR.K	P21675	1	TAF1	TTKDEEFIR	1201	na	2	1.36842
				0	2.19328	JL030217_030317_Fusion_MS2_TBP_85B.09939.09939.4	NP	5.7745	0.206365	1.29e-05	//11	16//60	2.99375	1.86364	K.KK[1403.73]YIESPDVEK.E	Q15545	1	TAF7	KKYIESPDVEK	155	//11	11//45	2.78075	1.5	R.TTK[1600.87]DEEFIR.K	P21675	1	TAF1	TTKDEEFIR	1201	na	0	1.2
				-3	19.2242	JL030217_030317_Fusion_MS2_TBP_85B.09935.09935.4	N	5.27975	0.179297		3//11	17//60	2.67	1.8	K.KK[1403.68]YIESPDVEK.E	Q15545	1	TAF7	KKYIESPDVEK	155	//11	7//45	2.60975	1.3125	R.TTK[1600.82]DEEFIR.K	P21675	1	TAF1	TTKDEEFIR	1201
	12	TAF1:1201---TAF7:153	6.13275
				0	1.93851	JL030217_030317_Fusion_MS2_TBP_100D.04678.04678.4	P	6.13275	0.259774	0.00797	//12	20//56	5.3055	2.45	R.TTK[840.54]DEEFIRK.F	P21675	1	TAF1	TTKDEEFIRK	1201	2//7	8//22	0.82725	1.2	K.TAK[1531.82]KK.Y	Q15545	1	TAF7	TAKKK	153	na	2	1.86667
				0	1.3214	JL030217_030317_Fusion_MS2_TBP_100D.04824.04824.4	NP	5.22475	0.221055	0.000109	//12	18//56	3.78825	2.05	R.TTK[840.54]DEEFIRK.F	P21675	1	TAF1	TTKDEEFIRK	1201	1//7	10//22	1.4365	2.2	R.KTAK[1531.82]K.K	Q15545	1	TAF7	KTAKK	153	na	1	1.8
				0	1.93661	JL030217_030317_Fusion_MS2_TBP_5D.05855.05855.4	P	4.37475	0.173038	0.0019	1//11	13//48	3.82175	1.77778	R.TTK[840.54]DEEFIR.K	P21675	1	TAF1	TTKDEEFIR	1201	3//7	7//22	0.553	1.5	R.KTAK[1403.73]K.K	Q15545	1	TAF7	KTAKK	153	na	1	1.28571
	13	TAF1:1201---TAF7:167	12.436
				-2	4.90447	JL030217_030317_Fusion_MS2_TBP_85B.11210.11210.4	NP	12.436	0.371812	5.2e-08	//15	21//76	9.84675	2.5	K.YIESPDVEKEVK[1403.73]R.L	Q15545	1	TAF7	YIESPDVEKEVKR	167	//11	10//43	2.58925	1.16667	R.TTK[1856.99]DEEFIR.K	P21675	1	TAF1	TTKDEEFIR	1201	na	2	1.40909
				-2	2.98515	JL030217_030317_Fusion_MS2_TBP_5D.09675.09675.4	NP	11.1143	0.393035	1.4e-07	//15	15//75	8.304	1.84615	K.YIESPDVEKEVK[1531.82]R.L	Q15545	1	TAF7	YIESPDVEKEVKR	167	//12	13//50	2.81025	1.6	R.TTK[1856.99]DEEFIRK.F	P21675	1	TAF1	TTKDEEFIRK	1201	na	1	1.17391
				0	3.71004	JL030217_030317_Fusion_MS2_TBP_5D.09647.09647.6	NP	10.2927	0.337351	0.00762	1//15	25//95	6.21975	2.34615	K.YIESPDVEKEVK[1531.82]R.L	Q15545	1	TAF7	YIESPDVEKEVKR	167	//12	12//63	4.073	1.55	R.TTK[1856.99]DEEFIRK.F	P21675	1	TAF1	TTKDEEFIRK	1201	na	0	1.52174
				-1	6.85331	JL030217_030317_Fusion_MS2_TBP_5D.09632.09632.5	NP	9.15175	0.293692	0.00232	//15	20//95	6.5575	2.15385	K.YIESPDVEKEVK[1531.82]R.L	Q15545	1	TAF7	YIESPDVEKEVKR	167	//12	10//63	2.59425	1.3	R.TTK[1856.99]DEEFIRK.F	P21675	1	TAF1	TTKDEEFIRK	1201	na	0	1.30435
				0	1.34393	JL030217_030317_Fusion_MS2_TBP_85B.11207.11207.5	NP	8.308	0.272832	0.0136	//15	20//96	5.289	1.96154	K.YIESPDVEKEVK[1403.73]R.L	Q15545	1	TAF7	YIESPDVEKEVKR	167	//11	9//54	3.019	1.11111	R.TTK[1856.99]DEEFIR.K	P21675	1	TAF1	TTKDEEFIR	1201	na	1	1.31818
				-2	-0.565757	JL030217_030317_Fusion_MS2_TBP_5D.09629.09629.5	NP	8.2945	0.277376	0.0112	//15	20//95	6.12525	2.19231	K.YIESPDVEKEVK[1531.82]R.L	Q15545	1	TAF7	YIESPDVEKEVKR	167	//12	11//63	2.16925	1.35	R.TTK[1856.99]DEEFIRK.F	P21675	1	TAF1	TTKDEEFIRK	1201	na	0	1.34783
				-3	-1.05753	JL030217_030317_Fusion_MS2_TBP_2uL.10070.10070.4	P	6.02325	0.196948	3.54e-08	//15	17//76	5.13875	1.69231	K.YIESPDVEKEVK[1403.73]R.L	Q15545	1	TAF7	YIESPDVEKEVKR	167	//11	7//43	0.8845	0.611111	R.TTK[1856.99]DEEFIR.K	P21675	1	TAF1	TTKDEEFIR	1201	na	0	1.09091
	14	TAF1:1201---TAF7:154	2.24725
				-3	4.43796	JL030217_030317_Fusion_MS2_TBP_85B.09896.09896.4	P	2.24725	0.0848371	0.000178	//12	8//66	0.857	0.954545	K.K[1403.73]KYIESPDVEK.E	Q15545	1	TAF7	KKYIESPDVEK	154	//11	8//45	1.39025	0.777778	R.TTK[1600.87]DEEFIR.K	P21675	1	TAF1	TTKDEEFIR	1201	na	0	0.75
	15	TAF1:1201---TAF7:124	1.2795
				-1	2.23682	JL030217_030317_Fusion_MS2_TBP_5D.05440.05440.4	P	1.2795	0.0441839	0.00075	//12	9//57	0.89675	0.55	R.TTK[1027.55]DEEFIRK.F	P21675	1	TAF1	TTKDEEFIRK	1201	//6	4//28	0.38275	0.5	K.DK[1531.82]DKEK.K	Q15545	1	TAF7	DKDKEK	124	na	0	0.6875
18	TAF11---TBP
	1	TAF11:95---TBP:297	4.47625
				0	0.140941	JL030217_030317_Fusion_MS2_TBP_5D.06317.06317.4	N	4.47625	0.175964		//12	18//68	3.43525	2.04545	K.K[909.55]QKVDEDEIQK.M	Q15544	1	TAF11	KQKVDEDEIQK	95	1//7	6//23	1.041	1.125	R.MIK[1624.87]PR.I	P20226	1	TBP	MIKPR	297
19	TAF11---TAF9B
	1	TAF11:204---TAF9B:62	5.51125
				-2	3.6159	JL030217_030317_Fusion_MS2_TBP_100D.05525.05525.5	NP	5.51125	0.229325	0.175	//17	17//129	3.57125	1.08824	K.IYSSHAK[1273.71]KPNVDADDVR.L	Q9HBM6	1	TAF9B	IYSSHAKKPNVDADDVR	62	1//11	10//52	1.94	1	K.GQIPNSK[2180.12]HK.K	Q15544	1	TAF11	GQIPNSKHK	204	na	1	1
21	TAF11---TAF13
	1	TAF11:97---TAF13:101	3.0975
				-1	-2.73239	JL030217_030317_Fusion_MS2_TBP_85B.11992.11992.4	P	3.0975	0.0829151	0.000305	//13	11//75	1.0985	0.769231	R.VK[1496.77]DLLTMNEELKR.A	Q15543	1	TAF13	VKDLLTMNEELKR	101	//10	9//50	1.999	1.45	K.QK[1854.03]VDEDEIQK.M	Q15544	1	TAF11	QKVDEDEIQK	97	na	0	0.782609
	2	TAF11:95---TAF13:101	5.7235
				-1	7.74756	JL030217_030317_Fusion_MS2_TBP_5D.10152.10152.5	NP	5.7235	0.175778	0.000241	//13	16//94	4.20925	1.69231	R.VK[1624.87]DLLTMNEELKR.A	Q15543	1	TAF13	VKDLLTMNEELKR	101	//12	9//79	1.51425	1	K.K[1854.03]QKVDEDEIQK.M	Q15544	1	TAF11	KQKVDEDEIQK	95	na	0	1
				-1	-0.558599	JL030217_030317_Fusion_MS2_TBP_5D.10136.10136.4	NP	5.512	0.186345	1.91e-08	//13	19//74	4.383	1.73077	R.VK[1624.87]DLLTMNEELKR.A	Q15543	1	TAF13	VKDLLTMNEELKR	101	//12	9//63	1.129	0.727273	K.K[1854.03]QKVDEDEIQK.M	Q15544	1	TAF11	KQKVDEDEIQK	95	na	1	1.125
				0	17.426	JL030217_030317_Fusion_MS2_TBP_5D.10157.10157.4	N	4.963	0.16105		//13	15//74	3.02475	1.41667	R.VK[1624.92]DLLTMNEELKR.A	Q15543	1	TAF13	VKDLLTMNEELKR	101	//12	8//63	1.93825	0.954545	K.K[1854.08]QKVDEDEIQK.M	Q15544	1	TAF11	KQKVDEDEIQK	95
22	TAF11---TAF9
	1	TAF11:204---TAF9:55	5.50325
				-2	2.29946	JL030217_030317_Fusion_MS2_TBP_5D.11486.11486.5	N	5.50325	0.165352		//18	23//132	4.31975	1.53125	R.YVTTILDDAK[1273.72]IYSSHAK.K	Q16594 Q9HBM6	2	TAF9	YVTTILDDAKIYSSHAK	55	//11	11//52	1.1835	1.0625	K.GQIPNSK[2190.16]HK.K	Q15544	1	TAF11	GQIPNSKHK	204
23	TAF1D---TAF6
	1	TAF1D:148---TAF6:437	9.64425
				0	3.01282	JL030217_030317_Fusion_MS2_TBP_85B.18393.18393.5	NP	9.64425	0.272229	0.000746	//13	27//154	8.06075	1.45	K.HC[160.03]APVLAK[1540.9]LRPPPDNQDAYR.A	P49848	1	TAF6	HCAPVLAKLRPPPDNQDAYR	437	//12	9//75	1.5835	0.727273	R.K[2583.34]ILTFEQAVAR.G	Q9H5J8	1	TAF1D	KILTFEQAVAR	148	na	0	1.09677
				-2	12.9454	JL030217_030317_Fusion_MS2_TBP_85B.18260.18260.5	P	3.95825	0.122849	0.49	//13	18//154	3.52775	0.9	K.HC[160.03]APVLAK[1540.9]LRPPPDNQDAYR.A	P49848	1	TAF6	HCAPVLAKLRPPPDNQDAYR	437	//12	7//75	0.4305	0.5	R.K[2583.34]ILTFEQAVAR.G	Q9H5J8	1	TAF1D	KILTFEQAVAR	148	na	0	0.806452
26	TAF10---TAF12
	1	TAF10:177---TAF12:141	7.33675
				0	2.24799	JL030217_030317_Fusion_MS2_TBP_5D.02903.02903.4	NP	7.33675	0.29498	4.68e-13	1//10	14//52	4.351	2.11111	K.K[1246.63]AC[160.03]TTEAHK.Q	Q16514	1	TAF12	KACTTEAHK	141	//10	11//51	2.98575	1.5	K.MK[1310.67]GTASGSSR.S	Q12962	1	TAF10	MKGTASGSSR	177	na	1	1.26316
				-2	0.822903	JL030217_030317_Fusion_MS2_TBP_5D.02363.02363.4	N	5.401	0.260321		//10	12//52	3.42225	1.88889	K.K[1262.63]AC[160.03]TTEAHK.Q	Q16514	1	TAF12	KACTTEAHK	141	//10	12//51	1.97875	1.27778	K.M[147.04]K[1310.67]GTASGSSR.S	Q12962	1	TAF10	MKGTASGSSR	177
				0	7.27814	JL030217_030317_Fusion_MS2_TBP_5D.02361.02361.4	N	5.2	0.289887		//10	11//52	3.14875	1.83333	K.K[1262.64]AC[160.03]TTEAHK.Q	Q16514	1	TAF12	KACTTEAHK	141	//10	10//51	2.05125	1.16667	K.M[147.04]K[1310.68]GTASGSSR.S	Q12962	1	TAF10	MKGTASGSSR	177
				0	-0.122267	JL030217_030317_Fusion_MS2_TBP_85B.02815.02815.4	NP	4.594	0.184195	0.000148	1//10	11//52	1.79325	1.44444	K.K[1246.63]AC[160.03]TTEAHK.Q	Q16514	1	TAF12	KACTTEAHK	141	1//10	15//51	2.80075	1.85	K.MK[1310.67]GTASGSSR.S	Q12962	1	TAF10	MKGTASGSSR	177	na	0	1.26316
	2	TAF10:177---TAF12:149	4.3265
				-2	2.86376	JL030217_030317_Fusion_MS2_TBP_5D.03252.03252.5	N	4.3265	0.162684		1//12	7//67	1.427	0.666667	K.AC[160.03]TTEAHK[1246.63]QR.M	Q16514	1	TAF12	ACTTEAHKQR	149	//10	8//59	2.8995	1.38889	K.MK[1466.72]GTASGSSR.S	Q12962	1	TAF10	MKGTASGSSR	177
	3	TAF10:175---TAF12:149	11.7353
				-2	6.80131	JL030217_030317_Fusion_MS2_TBP_5D.10176.10176.4	P	11.7353	0.347151	0.000141	//17	25//95	10.8558	2.28125	K.FISDIANDALQHC[160.03]K[1466.73]MK.G	Q12962	1	TAF10	FISDIANDALQHCKMK	175	//12	6//49	0.8795	0.6	K.AC[160.03]TTEAHK[2156.08]QR.M	Q16514	1	TAF12	ACTTEAHKQR	149	na	0	1.15385
				-3	3.6779	JL030217_030317_Fusion_MS2_TBP_5D.10187.10187.5	P	9.23925	0.247442	0.000893	//17	29//123	8.92475	2.375	K.FISDIANDALQHC[160.03]K[1466.73]MK.G	Q12962	1	TAF10	FISDIANDALQHCKMK	175	//12	5//62	0.3145	0.35	K.AC[160.03]TTEAHK[2156.08]QR.M	Q16514	1	TAF12	ACTTEAHKQR	149	na	0	1.30769
28	TAF10---TAF9
	1	TAF10:213---TAF9:55	11.4365
				0	4.39221	JL030217_030317_Fusion_MS2_TBP_5D.14505.14505.4	N	11.4365	0.339146		//18	27//102	9.72775	2.5	R.YVTTILDDAK[1057.57]IYSSHAK.K	Q16594 Q9HBM6	2	TAF9	YVTTILDDAKIYSSHAK	55	3//8	12//33	1.70875	1.85714	K.K[2190.17]PHYFT.	Q12962	1	TAF10	KPHYFT	213
				-3	12.5927	JL030217_030317_Fusion_MS2_TBP_5D.14501.14501.4	NP	9.99575	0.281424	0.00159	//18	30//102	8.91125	2.26471	R.YVTTILDDAK[1057.56]IYSSHAK.K	Q16594	2	TAF9	YVTTILDDAKIYSSHAK	55	1//7	6//28	1.0845	1.08333	K.K[2190.16]PHYFT.	Q12962	1	TAF10	KPHYFT	213	na	0	1.47826
				0	0.553491	JL030217_030317_Fusion_MS2_TBP_5D.14509.14509.5	N	8.78325	0.271965		//18	30//134	6.08725	2.0625	R.YVTTILDDAK[1057.56]IYSSHAK.K	Q16594 Q9HBM6	2	TAF9	YVTTILDDAKIYSSHAK	55	2//8	14//41	2.696	2	K.K[2190.16]PHYFT.	Q12962	1	TAF10	KPHYFT	213
				0	3.96441	JL030217_030317_Fusion_MS2_TBP_100D.14799.14799.4	N	6.46625	0.169373		//18	19//102	5.198	1.375	R.YVTTILDDAK[1057.57]IYSSHAK.K	Q16594 Q9HBM6	2	TAF9	YVTTILDDAKIYSSHAK	55	//8	6//33	1.26825	1	K.K[2190.17]PHYFT.	Q12962	1	TAF10	KPHYFT	213
29	TAF10---TAF13
	1	TAF10:175---TAF13:101	13.0828
				-2	-3.20104	JL030217_030317_Fusion_MS2_TBP_85B.16152.16152.5	NP	13.0828	0.383878	4.44e-05	1//17	31//121	5.50975	2.21875	K.FISDIANDALQHC[160.03]K[1854.03]MK.G	Q12962	1	TAF10	FISDIANDALQHCKMK	175	//13	15//91	7.573	1.73077	R.VK[2156.08]DLLTMNEELKR.A	Q15543	1	TAF13	VKDLLTMNEELKR	101	na	0	1.55172
				-3	7.78778	JL030217_030317_Fusion_MS2_TBP_85B.16132.16132.5	NP	12.3368	0.366201	0.00521	//17	22//121	3.794	1.28125	K.FISDIANDALQHC[160.03]K[1854.03]MK.G	Q12962	1	TAF10	FISDIANDALQHCKMK	175	//13	16//91	8.54275	1.88462	R.VK[2156.08]DLLTMNEELKR.A	Q15543	1	TAF13	VKDLLTMNEELKR	101	na	0	1.24138
				0	-0.956014	JL030217_030317_Fusion_MS2_TBP_85B.16170.16170.5	NP	11.1387	0.347928	0.000221	//17	23//121	3.8455	1.40625	K.FISDIANDALQHC[160.03]K[1854.03]MK.G	Q12962	1	TAF10	FISDIANDALQHCKMK	175	//13	16//91	7.29325	1.88462	R.VK[2156.08]DLLTMNEELKR.A	Q15543	1	TAF13	VKDLLTMNEELKR	101	na	0	1.27586
				-1	2.18365	JL030217_030317_Fusion_MS2_TBP_5D.14837.14837.5	NP	10.4458	0.303356	0.00127	//17	24//121	4.111	1.59375	K.FISDIANDALQHC[160.03]K[1854.03]MK.G	Q12962	1	TAF10	FISDIANDALQHCKMK	175	//13	15//91	6.33475	1.46154	R.VK[2156.08]DLLTMNEELKR.A	Q15543	1	TAF13	VKDLLTMNEELKR	101	na	0	1.31034
				-2	-1.79634	JL030217_030317_Fusion_MS2_TBP_85B.16133.16133.4	NP	10.048	0.272237	4.41e-05	//17	20//93	4.70275	1.375	K.FISDIANDALQHC[160.03]K[1854.03]MK.G	Q12962	1	TAF10	FISDIANDALQHCKMK	175	//13	16//71	5.34525	1.53846	R.VK[2156.08]DLLTMNEELKR.A	Q15543	1	TAF13	VKDLLTMNEELKR	101	na	2	1.17241
30	TAF10---TAF3
	1	TAF10:175---TAF3:591	11.8232
				0	-5.72294	JL030217_030317_Fusion_MS2_TBP_100D.09429.09429.5	P	11.8232	0.3633	0.117	//17	30//121	11.2747	2.625	K.FISDIANDALQHC[160.03]K[1759.94]MK.G	Q12962	1	TAF10	FISDIANDALQHCKMK	175	//12	7//83	0.5485	0.375	K.FK[2156.08]IKEFEDVDPK.V	Q5VWG9	1	TAF3	FKIKEFEDVDPK	591	na	0	1.25
31	TAF8---TAF9B
	1	TAF8:20---TAF9B:10	12.7492
				-2	1.33659	JL030217_030317_Fusion_MS2_TBP_85B.07099.07099.4	NP	12.7492	0.42076	0.0161	//18	24//103	9.02675	2.26471	R.SGSK[1246.69]QSTNPADNYHLAR.R	Q7Z7C8	1	TAF8	SGSKQSTNPADNYHLAR	20	//11	11//42	3.7225	1.55556	K.MAPPK[2111.04]NAPR.D	Q9HBM6	1	TAF9B	MAPPKNAPR	10	na	0	1.26923
				-1	2.54727	JL030217_030317_Fusion_MS2_TBP_85B.07082.07082.5	NP	12.1237	0.348589	0.182	//18	21//132	9.21075	1.85294	R.SGSK[1246.69]QSTNPADNYHLAR.R	Q7Z7C8	1	TAF8	SGSKQSTNPADNYHLAR	20	//11	10//51	2.913	1.33333	K.MAPPK[2111.04]NAPR.D	Q9HBM6	1	TAF9B	MAPPKNAPR	10	na	0	1.11538
				0	1.90669	JL030217_030317_Fusion_MS2_TBP_85B.06255.06255.4	N	6.3065	0.231942		//18	14//103	4.2505	1.21875	R.SGSK[1262.69]QSTNPADNYHLAR.R	Q7Z7C8	1	TAF8	SGSKQSTNPADNYHLAR	20	//11	8//42	2.056	1.125	K.M[147.04]APPK[2111.05]NAPR.D	Q9HBM6	1	TAF9B	MAPPKNAPR	10
	2	TAF8:20---TAF9B:5	11.1035
				-2	3.23661	JL030217_030317_Fusion_MS2_TBP_50B.07008.07008.4	N	11.1035	0.305402		//18	23//102	10.125	2.40625	R.SGSK[1340.69]QSTNPADNYHLAR.R	Q7Z7C8	1	TAF8	SGSKQSTNPADNYHLAR	20	//12	5//48	0.9785	0.555556	-.MESGK[2111.05]MAPPK.N	Q9HBM6	1	TAF9B	MESGKMAPPK	5
	4	TAF8:112---TAF9B:134	19.286
				-3	6.95857	JL030217_030317_Fusion_MS2_TBP_100D.28245.28245.4	P	19.286	0.561922	3.12e-05	//15	41//175	18.9028	2.28571	R.TQPTLSDIVVTLVEMGFNVDTLPAYAK[853.56]R.S	Q7Z7C8	1	TAF8	TQPTLSDIVVTLVEMGFNVDTLPAYAKR	112	//7	3//19	0.38325	0.5	K.SLIK[3343.77]K.G	Q9HBM6	1	TAF9B	SLIKK	134	na	0	1.27273
				-2	4.64753	JL030217_030317_Fusion_MS2_TBP_100D.28194.28194.4	P	16.7315	0.511135	8.81e-06	1//15	39//175	16.374	2	R.TQPTLSDIVVTLVEMGFNVDTLPAYAK[853.56]R.S	Q7Z7C8	1	TAF8	TQPTLSDIVVTLVEMGFNVDTLPAYAKR	112	//7	3//19	0.3575	0.5	K.SLIK[3343.77]K.G	Q9HBM6	1	TAF9B	SLIKK	134	na	0	1.24242
				0	0.282239	JL030217_030317_Fusion_MS2_TBP_100D.28309.28309.4	P	13.6143	0.431541	0.000295	//15	34//175	13.295	1.64286	R.TQPTLSDIVVTLVEMGFNVDTLPAYAK[853.56]R.S	Q7Z7C8	1	TAF8	TQPTLSDIVVTLVEMGFNVDTLPAYAKR	112	//7	3//19	0.31925	0.5	K.SLIK[3343.77]K.G	Q9HBM6	1	TAF9B	SLIKK	134	na	0	1.09091
				-4	8.62766	JL030217_030317_Fusion_MS2_TBP_5D.27007.27007.4	P	13.257	0.399747	0.000603	//15	29//175	12.9575	1.53571	R.TQPTLSDIVVTLVEMGFNVDTLPAYAK[853.56]R.S	Q7Z7C8	1	TAF8	TQPTLSDIVVTLVEMGFNVDTLPAYAKR	112	//7	2//19	0.2995	0.4	K.SLIK[3343.77]K.G	Q9HBM6	1	TAF9B	SLIKK	134	na	0	0.909091
				-2	0.278746	JL030217_030317_Fusion_MS2_TBP_100D.28250.28250.5	P	11.978	0.327107	0.00152	//15	35//236	11.4345	1.625	R.TQPTLSDIVVTLVEMGFNVDTLPAYAK[853.56]R.S	Q7Z7C8	1	TAF8	TQPTLSDIVVTLVEMGFNVDTLPAYAKR	112	//7	3//24	0.5435	0.5	K.SLIK[3343.77]K.G	Q9HBM6	1	TAF9B	SLIKK	134	na	0	1.09091
				-2	3.23523	JL030217_030317_Fusion_MS2_TBP_5D.26980.26980.4	P	11.6653	0.425638	0.000339	//15	31//175	11.618	1.26786	R.TQPTLSDIVVTLVEMGFNVDTLPAYAK[853.56]R.S	Q7Z7C8	1	TAF8	TQPTLSDIVVTLVEMGFNVDTLPAYAKR	112	//7	1//19	0.04725	0.1	K.SLIK[3343.77]K.G	Q9HBM6	1	TAF9B	SLIKK	134	na	0	0.939394
				-1	1.69454	JL030217_030317_Fusion_MS2_TBP_85B.29057.29057.4	P	6.46375	0.206536	0.00213	//15	20//175	6.32375	0.642857	R.TQPTLSDIVVTLVEMGFNVDTLPAYAK[853.56]R.S	Q7Z7C8	1	TAF8	TQPTLSDIVVTLVEMGFNVDTLPAYAKR	112	//7	2//19	0.14	0.2	K.SLIK[3343.77]K.G	Q9HBM6	1	TAF9B	SLIKK	134	na	0	0.606061
				-1	7.72543	JL030217_030317_Fusion_MS2_TBP_5D.27011.27011.5	P	3.32375	0.120622	0.012	//15	19//236	3.16	0.482143	R.TQPTLSDIVVTLVEMGFNVDTLPAYAK[853.56]R.S	Q7Z7C8	1	TAF8	TQPTLSDIVVTLVEMGFNVDTLPAYAKR	112	//7	2//24	0.16375	0.2	K.SLIK[3343.77]K.G	Q9HBM6	1	TAF9B	SLIKK	134	na	0	0.575758
33	TAF8---TAF9
	1	TAF8:20---TAF9:10	15.044
				-1	6.0616	JL030217_030317_Fusion_MS2_TBP_85B.07301.07301.4	NP	15.044	0.48461	6.52e-06	//18	31//104	11.3108	2.70588	R.SGSK[1211.66]QSTNPADNYHLAR.R	Q7Z7C8	1	TAF8	SGSKQSTNPADNYHLAR	20	1//11	13//41	3.73325	1.66667	K.TASPK[2111.04]SMPK.D	Q16594	1	TAF9	TASPKSMPK	10	na	1	1.61538
				-1	3.8359	JL030217_030317_Fusion_MS2_TBP_2uL.06860.06860.4	N	13.1913	0.460749		//18	25//104	10.031	2.28125	R.SGSK[1211.67]QSTNPADNYHLAR.R	Q7Z7C8	1	TAF8	SGSKQSTNPADNYHLAR	20	//11	12//41	3.16025	1.625	K.TASPK[2111.05]SMPK.D	Q16594	1	TAF9	TASPKSMPK	10
				0	-0.774649	JL030217_030317_Fusion_MS2_TBP_85B.07291.07291.4	NP	11.4925	0.37455	0.000135	//18	25//104	8.34925	1.91176	R.SGSK[1211.66]QSTNPADNYHLAR.R	Q7Z7C8	1	TAF8	SGSKQSTNPADNYHLAR	20	1//11	14//41	3.14325	1.66667	K.TASPK[2111.04]SMPK.D	Q16594	1	TAF9	TASPKSMPK	10	na	2	1.42308
				0	6.69304	JL030217_030317_Fusion_MS2_TBP_85B.05967.05967.4	N	11.4395	0.42006		//18	22//104	8.361	2.125	R.SGSK[1227.67]QSTNPADNYHLAR.R	Q7Z7C8	1	TAF8	SGSKQSTNPADNYHLAR	20	//11	11//41	3.0785	1.5625	K.TASPK[2111.06]SM[147.04]PK.D	Q16594	1	TAF9	TASPKSMPK	10
				-1	5.39462	JL030217_030317_Fusion_MS2_TBP_85B.05979.05979.4	N	10.212	0.364903		//18	22//104	7.6145	2.15625	R.SGSK[1227.64]QSTNPADNYHLAR.R	Q7Z7C8	1	TAF8	SGSKQSTNPADNYHLAR	20	//11	10//41	2.5975	1.5	K.TASPK[2111.02]SM[147.04]PK.D	Q16594	1	TAF9	TASPKSMPK	10
				0	3.09747	JL030217_030317_Fusion_MS2_TBP_2uL.06853.06853.5	NP	9.2645	0.289905	0.00441	//18	19//133	7.67325	1.82353	R.SGSK[1211.66]QSTNPADNYHLAR.R	Q7Z7C8	1	TAF8	SGSKQSTNPADNYHLAR	20	2//11	10//50	1.59125	1.05556	K.TASPK[2111.04]SMPK.D	Q16594	1	TAF9	TASPKSMPK	10	na	0	1.11538
				-1	6.66499	JL030217_030317_Fusion_MS2_TBP_2uL.06837.06837.4	N	8.58925	0.269835		//18	18//104	6.22575	1.5	R.SGSK[1211.64]QSTNPADNYHLAR.R	Q7Z7C8	1	TAF8	SGSKQSTNPADNYHLAR	20	//11	11//41	2.3635	1.4375	K.TASPK[2111.02]SMPK.D	Q16594	1	TAF9	TASPKSMPK	10
	2	TAF8:112---TAF9:134	15.8065
				-1	3.24765	JL030217_030317_Fusion_MS2_TBP_5D.26691.26691.4	P	15.8065	0.559542	1.01e-05	//15	34//175	15.7007	1.76786	R.TQPTLSDIVVTLVEMGFNVDTLPAYAK[868.54]R.S	Q7Z7C8	1	TAF8	TQPTLSDIVVTLVEMGFNVDTLPAYAKR	112	//7	2//20	0.10575	0.2	K.SLQK[3343.77]K.A	Q16594	1	TAF9	SLQKK	134	na	0	1.06061
				0	3.40403	JL030217_030317_Fusion_MS2_TBP_100D.27860.27860.5	P	13.7455	0.393566	4.63e-05	//15	34//236	13.332	1.64286	R.TQPTLSDIVVTLVEMGFNVDTLPAYAK[868.54]R.S	Q7Z7C8	1	TAF8	TQPTLSDIVVTLVEMGFNVDTLPAYAKR	112	//7	4//25	0.4135	0.6	K.SLQK[3343.77]K.A	Q16594	1	TAF9	SLQKK	134	na	0	1.12121
				0	4.65441	JL030217_030317_Fusion_MS2_TBP_2uL.25264.25264.4	P	13.2308	0.467056	8.47e-12	//15	34//175	13.1155	1.60714	R.TQPTLSDIVVTLVEMGFNVDTLPAYAK[868.54]R.S	Q7Z7C8	1	TAF8	TQPTLSDIVVTLVEMGFNVDTLPAYAKR	112	//7	2//20	0.11525	0.2	K.SLQK[3343.77]K.A	Q16594	1	TAF9	SLQKK	134	na	0	1.06061
				-3	1.22664	JL030217_030317_Fusion_MS2_TBP_100D.27754.27754.5	N	12.304	0.320973		//15	37//232	10.8712	1.62963	R.TQPTLSDIVVTLVEMGFNVDTLPAYAK[1654.93]R.S	Q7Z7C8	1	TAF8	TQPTLSDIVVTLVEMGFNVDTLPAYAKR	112	1//14	9//84	1.43275	0.863636	K.SLQK[3343.78]K[284.17]ASTSAGR.I	Q16594	1	TAF9	SLQKKASTSAGR	134
				-4	0.590502	JL030217_030317_Fusion_MS2_TBP_5D.26552.26552.5	P	9.743	0.295046	0.0113	//15	28//236	9.5775	1.21429	R.TQPTLSDIVVTLVEMGFNVDTLPAYAK[868.54]R.S	Q7Z7C8	1	TAF8	TQPTLSDIVVTLVEMGFNVDTLPAYAKR	112	//7	3//25	0.1655	0.3	K.SLQK[3343.77]K.A	Q16594	1	TAF9	SLQKK	134	na	0	0.878788
				-2	2.66078	JL030217_030317_Fusion_MS2_TBP_100D.27711.27711.5	N	7.2615	0.188689		//15	28//232	6.26575	0.925926	R.TQPTLSDIVVTLVEMGFNVDTLPAYAK[1654.94]R.S	Q7Z7C8	1	TAF8	TQPTLSDIVVTLVEMGFNVDTLPAYAKR	112	//14	8//84	0.99575	0.636364	K.SLQK[3343.79]K[284.17]ASTSAGR.I	Q16594	1	TAF9	SLQKKASTSAGR	134
	3	TAF8:112---TAF9:135	19.4835
				-3	3.51253	JL030217_030317_Fusion_MS2_TBP_100D.27730.27730.4	P	19.4835	0.51205	0.00898	//15	48//175	19.3072	2.625	R.TQPTLSDIVVTLVEMGFNVDTLPAYAK[1042.58]R.S	Q7Z7C8	1	TAF8	TQPTLSDIVVTLVEMGFNVDTLPAYAKR	112	//9	2//36	0.17625	0.125	K.K[3343.77]ASTSAGR.I	Q16594	1	TAF9	KASTSAGR	135	na	0	1.33333
				-1	1.06628	JL030217_030317_Fusion_MS2_TBP_85B.28422.28422.4	P	16.472	0.561313	0.00159	//15	38//175	16.3635	1.94643	R.TQPTLSDIVVTLVEMGFNVDTLPAYAK[1042.58]R.S	Q7Z7C8	1	TAF8	TQPTLSDIVVTLVEMGFNVDTLPAYAKR	112	//9	1//36	0.1085	0.0625	K.K[3343.77]ASTSAGR.I	Q16594	1	TAF9	KASTSAGR	135	na	0	1.02778
				0	-2.83574	JL030217_030317_Fusion_MS2_TBP_100D.27736.27736.5	P	15.8063	0.489252	1.78e-07	//15	42//238	15.363	2.01786	R.TQPTLSDIVVTLVEMGFNVDTLPAYAK[1042.58]R.S	Q7Z7C8	1	TAF8	TQPTLSDIVVTLVEMGFNVDTLPAYAKR	112	//9	5//45	0.44325	0.4375	K.K[3343.77]ASTSAGR.I	Q16594	1	TAF9	KASTSAGR	135	na	0	1.30556
				-3	5.66724	JL030217_030317_Fusion_MS2_TBP_100D.27757.27757.4	N	15.3003	0.378003		//15	41//169	14.0595	1.92593	R.TQPTLSDIVVTLVEMGFNVDTLPAYAK[1654.95]R.S	Q7Z7C8	1	TAF8	TQPTLSDIVVTLVEMGFNVDTLPAYAKR	112	//14	7//65	1.24075	0.681818	K.SLQK[284.17]K[3343.8]ASTSAGR.I	Q16594	1	TAF9	SLQKKASTSAGR	135
				-2	10.5455	JL030217_030317_Fusion_MS2_TBP_85B.28400.28400.4	P	15.0785	0.439414	0.00474	//15	35//175	14.9238	1.69643	R.TQPTLSDIVVTLVEMGFNVDTLPAYAK[1042.58]R.S	Q7Z7C8	1	TAF8	TQPTLSDIVVTLVEMGFNVDTLPAYAKR	112	1//9	3//36	0.15475	0.1875	K.K[3343.77]ASTSAGR.I	Q16594	1	TAF9	KASTSAGR	135	na	0	0.972222
				-2	0.805795	JL030217_030317_Fusion_MS2_TBP_100D.27999.27999.5	N	14.687	0.356351		//15	41//232	13.6318	2.05556	R.TQPTLSDIVVTLVEMGFNVDTLPAYAK[1654.93]R.S	Q7Z7C8	1	TAF8	TQPTLSDIVVTLVEMGFNVDTLPAYAKR	112	//14	9//85	1.05525	0.863636	K.SLQK[284.17]K[3343.78]ASTSAGR.I	Q16594	1	TAF9	SLQKKASTSAGR	135
				-2	1.16998	JL030217_030317_Fusion_MS2_TBP_100D.27729.27729.5	P	13.59	0.387191	5.83e-07	//15	41//238	13.2302	1.85714	R.TQPTLSDIVVTLVEMGFNVDTLPAYAK[1042.58]R.S	Q7Z7C8	1	TAF8	TQPTLSDIVVTLVEMGFNVDTLPAYAKR	112	//9	5//45	0.35975	0.4375	K.K[3343.77]ASTSAGR.I	Q16594	1	TAF9	KASTSAGR	135	na	0	1.27778
				-1	4.2464	JL030217_030317_Fusion_MS2_TBP_85B.28570.28570.4	P	13.039	0.44441	0.00068	1//15	32//175	12.8718	1.57143	R.TQPTLSDIVVTLVEMGFNVDTLPAYAK[1042.58]R.S	Q7Z7C8	1	TAF8	TQPTLSDIVVTLVEMGFNVDTLPAYAKR	112	//9	2//36	0.16725	0.125	K.K[3343.77]ASTSAGR.I	Q16594	1	TAF9	KASTSAGR	135	na	0	0.888889
				-3	1.49105	JL030217_030317_Fusion_MS2_TBP_5D.26487.26487.5	P	11.9332	0.369725	0.00418	//15	29//238	11.8323	1.32143	R.TQPTLSDIVVTLVEMGFNVDTLPAYAK[1042.58]R.S	Q7Z7C8	1	TAF8	TQPTLSDIVVTLVEMGFNVDTLPAYAKR	112	//9	2//45	0.101	0.125	K.K[3343.77]ASTSAGR.I	Q16594	1	TAF9	KASTSAGR	135	na	0	0.805556
				0	-5.96999	JL030217_030317_Fusion_MS2_TBP_2uL.25034.25034.5	P	10.7613	0.380707	0.0536	1//15	34//238	10.5435	1.46429	R.TQPTLSDIVVTLVEMGFNVDTLPAYAK[1042.58]R.S	Q7Z7C8	1	TAF8	TQPTLSDIVVTLVEMGFNVDTLPAYAKR	112	//9	4//45	0.21775	0.25	K.K[3343.77]ASTSAGR.I	Q16594	1	TAF9	KASTSAGR	135	na	0	1
				0	3.35631	JL030217_030317_Fusion_MS2_TBP_85B.28444.28444.5	P	10.1325	0.341507	0.014	//15	33//238	10.0017	1.32143	R.TQPTLSDIVVTLVEMGFNVDTLPAYAK[1042.58]R.S	Q7Z7C8	1	TAF8	TQPTLSDIVVTLVEMGFNVDTLPAYAKR	112	//9	2//45	0.13075	0.125	K.K[3343.77]ASTSAGR.I	Q16594	1	TAF9	KASTSAGR	135	na	0	0.916667
				-1	-2.35845	JL030217_030317_Fusion_MS2_TBP_85B.28604.28604.4	P	9.96175	0.288258	0.0404	//15	26//175	9.83675	1.10714	R.TQPTLSDIVVTLVEMGFNVDTLPAYAK[1042.58]R.S	Q7Z7C8	1	TAF8	TQPTLSDIVVTLVEMGFNVDTLPAYAKR	112	//9	1//36	0.125	0.0625	K.K[3343.77]ASTSAGR.I	Q16594	1	TAF9	KASTSAGR	135	na	0	0.694444
				0	-2.07129	JL030217_030317_Fusion_MS2_TBP_5D.26336.26336.5	P	8.82025	0.349816	0.00396	//15	29//238	8.59925	1.10714	R.TQPTLSDIVVTLVEMGFNVDTLPAYAK[1042.58]R.S	Q7Z7C8	1	TAF8	TQPTLSDIVVTLVEMGFNVDTLPAYAKR	112	//9	3//45	0.221	0.1875	K.K[3343.77]ASTSAGR.I	Q16594	1	TAF9	KASTSAGR	135	na	0	0.833333
				0	4.50298	JL030217_030317_Fusion_MS2_TBP_2uL.24993.24993.5	P	7.07875	0.278018	0.0196	//15	24//238	6.9465	0.910714	R.TQPTLSDIVVTLVEMGFNVDTLPAYAK[1042.58]R.S	Q7Z7C8	1	TAF8	TQPTLSDIVVTLVEMGFNVDTLPAYAKR	112	//9	2//45	0.13225	0.125	K.K[3343.77]ASTSAGR.I	Q16594	1	TAF9	KASTSAGR	135	na	0	0.666667
				-3	-1.71964	JL030217_030317_Fusion_MS2_TBP_85B.28416.28416.5	P	6.002	0.191457	0.554	//15	27//238	5.82875	0.946429	R.TQPTLSDIVVTLVEMGFNVDTLPAYAK[1042.58]R.S	Q7Z7C8	1	TAF8	TQPTLSDIVVTLVEMGFNVDTLPAYAKR	112	//9	3//45	0.17325	0.3125	K.K[3343.77]ASTSAGR.I	Q16594	1	TAF9	KASTSAGR	135	na	0	0.777778
34	TAF1B---TAF1C
	1	TAF1B:56---TAF1C:95	9.807
				-2	6.92772	JL030217_030317_Fusion_MS2_TBP_5D.11303.11303.4	P	9.807	0.318859	0.000108	//12	25//124	9.79925	1.95	R.YQEVTNTDLIPNTQIK[821.52]ALNR.G	Q53T94	1	TAF1B	YQEVTNTDLIPNTQIKALNR	56	//5	1//18	0.00775	0.125	R.K[2596.39]RPR.V	Q15572	3	TAF1C	KRPR	95	na	0	1.08333
36	TAF2---TAF8
	1	TAF2:875---TAF8:205	7.34175
				-2	1.74697	JL030217_030317_Fusion_MS2_TBP_85B.21779.21779.5	NP	7.34175	0.186994	0.0463	//9	19//184	2.902	0.75	K.NGHVPSDPALFK[2561.34]SYAEYGHFVDIR.I	Q6P1X5	1	TAF2	NGHVPSDPALFKSYAEYGHFVDIR	875	1//13	19//159	4.43975	1.28571	K.TGETQSLFK[2984.48]DDVSTFPLIAAR.P	Q7Z7C8	1	TAF8	TGETQSLFKDDVSTFPLIAAR	205	na	0	0.8
				-3	-1.4427	JL030217_030317_Fusion_MS2_TBP_100D.20933.20933.6	P	4.01075	0.123455	0.00117	//9	9//184	1.1825	0.291667	K.NGHVPSDPALFK[2561.34]SYAEYGHFVDIR.I	Q6P1X5	1	TAF2	NGHVPSDPALFKSYAEYGHFVDIR	875	//13	10//159	2.82825	0.619048	K.TGETQSLFK[2984.48]DDVSTFPLIAAR.P	Q7Z7C8	1	TAF8	TGETQSLFKDDVSTFPLIAAR	205	na	0	0.422222
	3	TAF2:780---TAF8:178	14.031
				-1	-1.35416	JL030217_030317_Fusion_MS2_TBP_100D.23603.23603.4	NP	14.031	0.431869	5.33e-07	2//15	30//94	12.6753	2.78125	K.EVLTFILDLIK[1054.58]YNDNR.K	Q6P1X5	1	TAF2	EVLTFILDLIKYNDNR	780	1//7	7//29	1.35575	1.07143	R.EK[2231.22]AASQR.R	Q7Z7C8	1	TAF8	EKAASQR	178	na	1	1.6087
				-1	1.93987	JL030217_030317_Fusion_MS2_TBP_100D.21793.21793.4	NP	13.2867	0.386276	9.97e-05	//14	26//99	11.7325	2.11765	K.EVLTFILDLIK[1054.58]YNDNRK.N	Q6P1X5	1	TAF2	EVLTFILDLIKYNDNRK	780	1//7	6//29	1.55425	0.785714	R.EK[2359.32]AASQR.R	Q7Z7C8	1	TAF8	EKAASQR	178	na	1	1.29167
				0	2.19202	JL030217_030317_Fusion_MS2_TBP_100D.23644.23644.4	NP	13.0258	0.402296	1.55e-05	2//15	29//94	11.7218	2.65625	K.EVLTFILDLIK[1054.58]YNDNR.K	Q6P1X5	1	TAF2	EVLTFILDLIKYNDNR	780	1//7	7//29	1.304	1.07143	R.EK[2231.22]AASQR.R	Q7Z7C8	1	TAF8	EKAASQR	178	na	1	1.56522
				-1	3.39079	JL030217_030317_Fusion_MS2_TBP_100D.21786.21786.5	NP	12.4525	0.369428	1.75e-05	2//14	35//131	10.2483	3.05882	K.EVLTFILDLIK[1054.58]YNDNRK.N	Q6P1X5	1	TAF2	EVLTFILDLIKYNDNRK	780	1//7	9//36	2.20425	1.42857	R.EK[2359.32]AASQR.R	Q7Z7C8	1	TAF8	EKAASQR	178	na	2	1.75
39	TAF2---TAF7
	2	TAF2:595---TAF7:291	6.1885
				-1	10.8382	JL030217_030317_Fusion_MS2_TBP_100D.04840.04840.4	P	6.1885	0.254205	6.17e-06	//12	8//55	1.2585	0.6	K.HDIPC[160.03]HSK[1339.71]SR.R	Q6P1X5	1	TAF2	HDIPCHSKSR	595	//9	14//45	4.93	2.05556	K.GK[1501.75]LQETQDR.A	Q15545	1	TAF7	GKLQETQDR	291	na	2	1.15789
				0	-0.634558	JL030217_030317_Fusion_MS2_TBP_100D.04847.04847.4	NP	5.5545	0.219255	1.23e-05	1//12	10//55	1.21225	0.7	K.HDIPC[160.03]HSK[1339.71]SR.R	Q6P1X5	1	TAF2	HDIPCHSKSR	595	//9	12//45	4.34225	1.66667	K.GK[1501.75]LQETQDR.A	Q15545	1	TAF7	GKLQETQDR	291	na	2	1.15789
	3	TAF2:595---TAF7:83	3.49925
				0	3.07733	JL030217_030317_Fusion_MS2_TBP_100D.05463.05463.5	NP	3.49925	0.158319	0.00103	1//12	13//73	1.89275	1.5	K.HDIPC[160.03]HSK[951.54]SR.R	Q6P1X5	1	TAF2	HDIPCHSKSR	595	//6	4//33	1.6065	1.2	K.K[1501.75]TFYK.T	Q15545	1	TAF7	KTFYK	83	na	0	1.06667
42	TAF6---TAF8
	1	TAF6:154---TAF8:20	15.0518
				-2	-0.210532	JL030217_030317_Fusion_MS2_TBP_85B.12156.12156.6	NP	15.0518	0.383323	3.49e-08	//13	35//215	7.85525	1.44231	K.AHWLSIEGC[160.03]QPAIPENPPPAPK[2111.04]EQQK.A	P49848	1	TAF6	AHWLSIEGCQPAIPENPPPAPKEQQK	154	2//18	20//127	7.1965	1.76471	R.SGSK[3187.61]QSTNPADNYHLAR.R	Q7Z7C8	1	TAF8	SGSKQSTNPADNYHLAR	20	na	2	1.25581
				0	3.24918	JL030217_030317_Fusion_MS2_TBP_85B.12180.12180.6	NP	10.4633	0.267063	8.58e-07	//13	27//215	5.961	1.11538	K.AHWLSIEGC[160.03]QPAIPENPPPAPK[2111.04]EQQK.A	P49848	1	TAF6	AHWLSIEGCQPAIPENPPPAPKEQQK	154	//18	14//127	4.50225	1.20588	R.SGSK[3187.61]QSTNPADNYHLAR.R	Q7Z7C8	1	TAF8	SGSKQSTNPADNYHLAR	20	na	0	0.930233
	2	TAF6:437---TAF8:20	15.2665
				-1	5.3591	JL030217_030317_Fusion_MS2_TBP_5D.10769.10769.6	NP	15.2665	0.446951	8.45e-14	//13	21//154	5.30175	1.125	K.HC[160.03]APVLAK[2111.04]LRPPPDNQDAYR.A	P49848	1	TAF6	HCAPVLAKLRPPPDNQDAYR	437	1//18	26//127	9.96475	2.26471	R.SGSK[2583.34]QSTNPADNYHLAR.R	Q7Z7C8	1	TAF8	SGSKQSTNPADNYHLAR	20	na	2	1.21622
				-2	-0.471472	JL030217_030317_Fusion_MS2_TBP_5D.10757.10757.5	NP	15.1095	0.501685	1.87e-10	//13	24//154	5.45175	1.275	K.HC[160.03]APVLAK[2111.04]LRPPPDNQDAYR.A	P49848	1	TAF6	HCAPVLAKLRPPPDNQDAYR	437	//18	27//127	9.65775	2.29412	R.SGSK[2583.34]QSTNPADNYHLAR.R	Q7Z7C8	1	TAF8	SGSKQSTNPADNYHLAR	20	na	2	1.35135
				-1	-2.05008	JL030217_030317_Fusion_MS2_TBP_5D.10968.10968.6	NP	12.4008	0.364444	3.03e-09	//13	19//154	4.35525	0.975	K.HC[160.03]APVLAK[2111.04]LRPPPDNQDAYR.A	P49848	1	TAF6	HCAPVLAKLRPPPDNQDAYR	437	1//18	21//127	8.0455	1.85294	R.SGSK[2583.34]QSTNPADNYHLAR.R	Q7Z7C8	1	TAF8	SGSKQSTNPADNYHLAR	20	na	2	1.08108
				-2	-2.10067	JL030217_030317_Fusion_MS2_TBP_5D.10691.10691.4	P	8.248	0.342504	1.23e-06	//13	9//114	2.694	0.4	K.HC[160.03]APVLAK[2111.04]LRPPPDNQDAYR.A	P49848	1	TAF6	HCAPVLAKLRPPPDNQDAYR	437	2//18	17//98	5.554	1.23529	R.SGSK[2583.34]QSTNPADNYHLAR.R	Q7Z7C8	1	TAF8	SGSKQSTNPADNYHLAR	20	na	1	0.648649
				-1	1.76005	JL030217_030317_Fusion_MS2_TBP_5D.10727.10727.4	NP	7.23325	0.300141	6.25e-08	//13	13//114	3.02525	0.55	K.HC[160.03]APVLAK[2111.04]LRPPPDNQDAYR.A	P49848	1	TAF6	HCAPVLAKLRPPPDNQDAYR	437	2//18	20//98	4.208	1.23529	R.SGSK[2583.34]QSTNPADNYHLAR.R	Q7Z7C8	1	TAF8	SGSKQSTNPADNYHLAR	20	na	2	0.837838
	3	TAF6:342---TAF8:20	19.7853
				0	8.01657	JL030217_030317_Fusion_MS2_TBP_100D.09991.09991.5	NP	19.7853	0.591532	1.71e-15	//13	28//145	8.654	2	R.LVAQIC[160.03]K[2111.04]HFSTTTNNIQSR.I	P49848	1	TAF6	LVAQICKHFSTTTNNIQSR	342	1//18	25//127	11.1312	2.14706	R.SGSK[2483.3]QSTNPADNYHLAR.R	Q7Z7C8	1	TAF8	SGSKQSTNPADNYHLAR	20	na	2	1.47222
				-2	-1.98139	JL030217_030317_Fusion_MS2_TBP_100D.09935.09935.5	NP	18.743	0.540939	4.32e-17	//13	25//145	7.44925	1.76316	R.LVAQIC[160.03]K[2111.04]HFSTTTNNIQSR.I	P49848	1	TAF6	LVAQICKHFSTTTNNIQSR	342	1//18	30//127	11.2937	2.44118	R.SGSK[2483.3]QSTNPADNYHLAR.R	Q7Z7C8	1	TAF8	SGSKQSTNPADNYHLAR	20	na	2	1.52778
				-3	3.26147	JL030217_030317_Fusion_MS2_TBP_5D.09929.09929.6	NP	17.8275	0.585353	4.4e-09	//13	27//145	7.523	1.68421	R.LVAQIC[160.03]K[2111.04]HFSTTTNNIQSR.I	P49848	1	TAF6	LVAQICKHFSTTTNNIQSR	342	1//18	25//127	10.3045	2.08824	R.SGSK[2483.3]QSTNPADNYHLAR.R	Q7Z7C8	1	TAF8	SGSKQSTNPADNYHLAR	20	na	2	1.44444
				-1	7.95844	JL030217_030317_Fusion_MS2_TBP_85B.10230.10230.5	NP	17.3377	0.515069	3.75e-19	//13	28//145	8.02225	2.02632	R.LVAQIC[160.03]K[2111.04]HFSTTTNNIQSR.I	P49848	1	TAF6	LVAQICKHFSTTTNNIQSR	342	1//18	26//127	9.3155	2.05882	R.SGSK[2483.3]QSTNPADNYHLAR.R	Q7Z7C8	1	TAF8	SGSKQSTNPADNYHLAR	20	na	2	1.5
				-3	2.9127	JL030217_030317_Fusion_MS2_TBP_100D.09951.09951.6	NP	16.9905	0.63414	8.93e-10	//13	25//145	7.47675	1.68421	R.LVAQIC[160.03]K[2111.04]HFSTTTNNIQSR.I	P49848	1	TAF6	LVAQICKHFSTTTNNIQSR	342	1//18	26//127	9.51375	2.23529	R.SGSK[2483.3]QSTNPADNYHLAR.R	Q7Z7C8	1	TAF8	SGSKQSTNPADNYHLAR	20	na	2	1.41667
				0	2.04079	JL030217_030317_Fusion_MS2_TBP_100D.09934.09934.6	NP	16.5927	0.547986	4.94e-10	//13	24//145	6.62225	1.5	R.LVAQIC[160.03]K[2111.04]HFSTTTNNIQSR.I	P49848	1	TAF6	LVAQICKHFSTTTNNIQSR	342	//18	24//127	9.9705	2.11765	R.SGSK[2483.3]QSTNPADNYHLAR.R	Q7Z7C8	1	TAF8	SGSKQSTNPADNYHLAR	20	na	2	1.33333
				-2	2.39588	JL030217_030317_Fusion_MS2_TBP_85B.10263.10263.4	NP	16.314	0.524878	6.34e-19	//13	18//108	3.919	1.05263	R.LVAQIC[160.03]K[2111.04]HFSTTTNNIQSR.I	P49848	1	TAF6	LVAQICKHFSTTTNNIQSR	342	3//18	30//98	12.395	2.58824	R.SGSK[2483.3]QSTNPADNYHLAR.R	Q7Z7C8	1	TAF8	SGSKQSTNPADNYHLAR	20	na	2	1.27778
				-1	6.57791	JL030217_030317_Fusion_MS2_TBP_5D.09895.09895.5	NP	16.146	0.501032	8.71e-14	//13	25//145	6.573	1.68421	R.LVAQIC[160.03]K[2111.04]HFSTTTNNIQSR.I	P49848	1	TAF6	LVAQICKHFSTTTNNIQSR	342	1//18	29//127	9.573	2.32353	R.SGSK[2483.3]QSTNPADNYHLAR.R	Q7Z7C8	1	TAF8	SGSKQSTNPADNYHLAR	20	na	2	1.5
				-2	5.41219	JL030217_030317_Fusion_MS2_TBP_5D.09919.09919.6	NP	15.5493	0.517291	9.44e-10	//13	25//145	6.6275	1.60526	R.LVAQIC[160.03]K[2111.04]HFSTTTNNIQSR.I	P49848	1	TAF6	LVAQICKHFSTTTNNIQSR	342	1//18	23//127	8.92175	1.85294	R.SGSK[2483.3]QSTNPADNYHLAR.R	Q7Z7C8	1	TAF8	SGSKQSTNPADNYHLAR	20	na	2	1.33333
				-4	4.77279	JL030217_030317_Fusion_MS2_TBP_100D.10152.10152.6	P	13.9567	0.491703	2.19e-07	//13	14//145	3.32275	0.868421	R.LVAQIC[160.03]K[2111.04]HFSTTTNNIQSR.I	P49848	1	TAF6	LVAQICKHFSTTTNNIQSR	342	//18	24//127	10.634	2.11765	R.SGSK[2483.3]QSTNPADNYHLAR.R	Q7Z7C8	1	TAF8	SGSKQSTNPADNYHLAR	20	na	2	1.05556
				-4	1.11707	JL030217_030317_Fusion_MS2_TBP_100D.09974.09974.4	P	13.6472	0.467188	7.16e-12	//13	18//108	4.44625	1.05263	R.LVAQIC[160.03]K[2111.04]HFSTTTNNIQSR.I	P49848	1	TAF6	LVAQICKHFSTTTNNIQSR	342	1//18	22//98	9.201	1.88235	R.SGSK[2483.3]QSTNPADNYHLAR.R	Q7Z7C8	1	TAF8	SGSKQSTNPADNYHLAR	20	na	2	1.11111
				-1	-1.70528	JL030217_030317_Fusion_MS2_TBP_100D.10157.10157.5	NP	13.4667	0.406016	1.92e-05	//13	18//145	3.835	1.34211	R.LVAQIC[160.03]K[2111.04]HFSTTTNNIQSR.I	P49848	1	TAF6	LVAQICKHFSTTTNNIQSR	342	1//18	24//127	9.63175	2.02941	R.SGSK[2483.3]QSTNPADNYHLAR.R	Q7Z7C8	1	TAF8	SGSKQSTNPADNYHLAR	20	na	2	1.16667
				-2	-2.34785	JL030217_030317_Fusion_MS2_TBP_100D.10171.10171.6	NP	12.8415	0.469353	2.12e-06	//13	12//145	2.70025	0.736842	R.LVAQIC[160.03]K[2111.04]HFSTTTNNIQSR.I	P49848	1	TAF6	LVAQICKHFSTTTNNIQSR	342	2//18	27//127	10.1412	2.26471	R.SGSK[2483.3]QSTNPADNYHLAR.R	Q7Z7C8	1	TAF8	SGSKQSTNPADNYHLAR	20	na	2	1.08333
				-2	2.62206	JL030217_030317_Fusion_MS2_TBP_85B.10240.10240.6	NP	12.3707	0.42431	7.5e-07	//13	17//145	4.2285	1.26316	R.LVAQIC[160.03]K[2111.04]HFSTTTNNIQSR.I	P49848	1	TAF6	LVAQICKHFSTTTNNIQSR	342	//18	23//127	8.14225	2.08824	R.SGSK[2483.3]QSTNPADNYHLAR.R	Q7Z7C8	1	TAF8	SGSKQSTNPADNYHLAR	20	na	2	1.11111
				-2	1.13981	JL030217_030317_Fusion_MS2_TBP_85B.10473.10473.6	NP	12.1977	0.422565	0.000137	//13	12//145	2.72025	0.736842	R.LVAQIC[160.03]K[2111.04]HFSTTTNNIQSR.I	P49848	1	TAF6	LVAQICKHFSTTTNNIQSR	342	//18	23//127	9.4775	2.02941	R.SGSK[2483.3]QSTNPADNYHLAR.R	Q7Z7C8	1	TAF8	SGSKQSTNPADNYHLAR	20	na	2	0.972222
				-2	2.59616	JL030217_030317_Fusion_MS2_TBP_85B.10423.10423.5	NP	12.1783	0.351424	1.02e-06	//13	16//145	3.26525	0.973684	R.LVAQIC[160.03]K[2111.04]HFSTTTNNIQSR.I	P49848	1	TAF6	LVAQICKHFSTTTNNIQSR	342	1//18	26//127	8.913	2.11765	R.SGSK[2483.3]QSTNPADNYHLAR.R	Q7Z7C8	1	TAF8	SGSKQSTNPADNYHLAR	20	na	2	1.16667
				-2	-0.0454829	JL030217_030317_Fusion_MS2_TBP_85B.10484.10484.4	P	12.007	0.377697	1.63e-07	//13	13//108	2.3855	0.815789	R.LVAQIC[160.03]K[2111.04]HFSTTTNNIQSR.I	P49848	1	TAF6	LVAQICKHFSTTTNNIQSR	342	2//18	22//98	9.6215	2.05882	R.SGSK[2483.3]QSTNPADNYHLAR.R	Q7Z7C8	1	TAF8	SGSKQSTNPADNYHLAR	20	na	1	0.916667
				-1	-3.18438	JL030217_030317_Fusion_MS2_TBP_85B.10461.10461.4	P	11.9785	0.392783	7.28e-06	//13	15//108	2.3255	0.842105	R.LVAQIC[160.03]K[2111.04]HFSTTTNNIQSR.I	P49848	1	TAF6	LVAQICKHFSTTTNNIQSR	342	3//18	23//98	9.653	2.02941	R.SGSK[2483.3]QSTNPADNYHLAR.R	Q7Z7C8	1	TAF8	SGSKQSTNPADNYHLAR	20	na	2	1
				-3	-4.00133	JL030217_030317_Fusion_MS2_TBP_5D.10064.10064.5	NP	11.618	0.367687	1.78e-09	//13	13//145	2.68975	0.815789	R.LVAQIC[160.03]K[2111.04]HFSTTTNNIQSR.I	P49848	1	TAF6	LVAQICKHFSTTTNNIQSR	342	1//18	24//127	8.92825	1.94118	R.SGSK[2483.3]QSTNPADNYHLAR.R	Q7Z7C8	1	TAF8	SGSKQSTNPADNYHLAR	20	na	2	1.02778
				-1	5.88354	JL030217_030317_Fusion_MS2_TBP_100D.09938.09938.4	NP	11.602	0.38388	1.33e-10	//13	15//108	3.25125	0.842105	R.LVAQIC[160.03]K[2111.04]HFSTTTNNIQSR.I	P49848	1	TAF6	LVAQICKHFSTTTNNIQSR	342	1//18	22//98	8.35075	1.76471	R.SGSK[2483.3]QSTNPADNYHLAR.R	Q7Z7C8	1	TAF8	SGSKQSTNPADNYHLAR	20	na	2	0.972222
				-2	-4.00449	JL030217_030317_Fusion_MS2_TBP_5D.10077.10077.6	NP	11.2767	0.397496	9.47e-06	//13	14//145	3.201	0.868421	R.LVAQIC[160.03]K[2111.04]HFSTTTNNIQSR.I	P49848	1	TAF6	LVAQICKHFSTTTNNIQSR	342	1//18	24//127	8.07575	1.91176	R.SGSK[2483.3]QSTNPADNYHLAR.R	Q7Z7C8	1	TAF8	SGSKQSTNPADNYHLAR	20	na	2	1.05556
				-1	2.27962	JL030217_030317_Fusion_MS2_TBP_5D.09928.09928.4	NP	10.9748	0.434446	2.71e-10	//13	13//108	2.63125	0.657895	R.LVAQIC[160.03]K[2111.04]HFSTTTNNIQSR.I	P49848	1	TAF6	LVAQICKHFSTTTNNIQSR	342	1//18	21//98	8.3435	1.67647	R.SGSK[2483.3]QSTNPADNYHLAR.R	Q7Z7C8	1	TAF8	SGSKQSTNPADNYHLAR	20	na	2	0.888889
				-3	17.3166	JL030217_030317_Fusion_MS2_TBP_85B.10569.10569.5	N	10.2485	0.315261		//13	14//145	2.298	0.916667	R.LVAQIC[160.03]K[2110.97]HFSTTTNNIQSR.I	P49848	1	TAF6	LVAQICKHFSTTTNNIQSR	342	//18	19//127	7.9505	1.9375	R.SGSK[2483.22]QSTNPADNYHLAR.R	Q7Z7C8	1	TAF8	SGSKQSTNPADNYHLAR	20
				-3	3.20967	JL030217_030317_Fusion_MS2_TBP_100D.10173.10173.4	P	7.96475	0.313542	0.0242	//13	8//108	1.042	0.263158	R.LVAQIC[160.03]K[2111.04]HFSTTTNNIQSR.I	P49848	1	TAF6	LVAQICKHFSTTTNNIQSR	342	1//18	19//98	6.92275	1.61765	R.SGSK[2483.3]QSTNPADNYHLAR.R	Q7Z7C8	1	TAF8	SGSKQSTNPADNYHLAR	20	na	0	0.694444
	4	TAF6:287---TAF8:20	15.5222
				-2	7.82573	JL030217_030317_Fusion_MS2_TBP_85B.14477.14477.4	NP	15.5222	0.452056	5.79e-13	3//18	23//98	7.56625	2.08824	R.SGSK[2031.08]QSTNPADNYHLAR.R	Q7Z7C8	1	TAF8	SGSKQSTNPADNYHLAR	20	//17	23//87	7.956	2.1	R.MVK[2111.04]ALMDNPTLYLEK.Y	P49848	1	TAF6	MVKALMDNPTLYLEK	287	na	1	1.375
				-1	6.20994	JL030217_030317_Fusion_MS2_TBP_85B.14462.14462.5	NP	13.9433	0.413961	2.32e-12	1//18	26//127	7.40225	2.02941	R.SGSK[2031.08]QSTNPADNYHLAR.R	Q7Z7C8	1	TAF8	SGSKQSTNPADNYHLAR	20	1//17	21//113	6.541	1.7	R.MVK[2111.04]ALMDNPTLYLEK.Y	P49848	1	TAF6	MVKALMDNPTLYLEK	287	na	2	1.4375
				-2	-5.1374	JL030217_030317_Fusion_MS2_TBP_85B.14446.14446.4	NP	12.1327	0.357682	6.42e-11	//18	17//98	5.60125	1.35294	R.SGSK[2031.08]QSTNPADNYHLAR.R	Q7Z7C8	1	TAF8	SGSKQSTNPADNYHLAR	20	//17	23//87	6.5315	1.86667	R.MVK[2111.04]ALMDNPTLYLEK.Y	P49848	1	TAF6	MVKALMDNPTLYLEK	287	na	0	1.1875
	5	TAF6:299---TAF8:178	8.02175
				-1	5.1822	JL030217_030317_Fusion_MS2_TBP_85B.28056.28056.5	P	8.02175	0.226706	0.21	//4	26//220	7.143	0.964286	K.ALMDNPTLYLEK[1054.58]YVHELIPAVMTC[160.03]IVSR.Q	P49848	1	TAF6	ALMDNPTLYLEKYVHELIPAVMTCIVSR	299	//7	5//36	0.87875	0.714286	R.EK[3541.84]AASQR.R	Q7Z7C8	1	TAF8	EKAASQR	178	na	0	0.828571
	6	TAF6:65---TAF8:20	18.8923
				-1	4.67704	JL030217_030317_Fusion_MS2_TBP_85B.13677.13677.4	N	18.8923	0.546169		1//18	31//99	9.54975	2.6875	R.SGSK[1743.91]QSTNPADNYHLAR.R	Q7Z7C8	1	TAF8	SGSKQSTNPADNYHLAR	20	//13	22//70	9.3425	2.625	R.Q[111.03]K[2111.02]LTTSDIDYALK.L	P49848	1	TAF6	QKLTTSDIDYALK	65
				0	12.5816	JL030217_030317_Fusion_MS2_TBP_85B.11542.11542.4	N	16.9252	0.531238		//18	26//99	9.9505	2.5	R.SGSK[1760.91]QSTNPADNYHLAR.R	Q7Z7C8	1	TAF8	SGSKQSTNPADNYHLAR	20	//13	17//70	6.97475	2.20833	R.QK[2111]LTTSDIDYALK.L	P49848	1	TAF6	QKLTTSDIDYALK	65
				0	-0.445829	JL030217_030317_Fusion_MS2_TBP_85B.11547.11547.4	NP	16.152	0.47775	3.22e-12	2//18	28//99	9.58875	2.47059	R.SGSK[1760.96]QSTNPADNYHLAR.R	Q7Z7C8	1	TAF8	SGSKQSTNPADNYHLAR	20	//13	18//70	6.56325	1.88462	R.QK[2111.04]LTTSDIDYALK.L	P49848	1	TAF6	QKLTTSDIDYALK	65	na	2	1.46667
				-1	5.54919	JL030217_030317_Fusion_MS2_TBP_85B.13638.13638.4	N	15.8475	0.456891		1//18	23//99	7.097	1.875	R.SGSK[1743.95]QSTNPADNYHLAR.R	Q7Z7C8	1	TAF8	SGSKQSTNPADNYHLAR	20	1//13	19//70	8.7505	2.375	R.Q[111.03]K[2111.06]LTTSDIDYALK.L	P49848	1	TAF6	QKLTTSDIDYALK	65
				-1	3.90663	JL030217_030317_Fusion_MS2_TBP_85B.11534.11534.4	NP	15.7063	0.48694	2.07e-11	2//18	27//99	9.069	2.35294	R.SGSK[1760.96]QSTNPADNYHLAR.R	Q7Z7C8	1	TAF8	SGSKQSTNPADNYHLAR	20	//13	17//70	6.63725	1.92308	R.QK[2111.04]LTTSDIDYALK.L	P49848	1	TAF6	QKLTTSDIDYALK	65	na	1	1.4
				-1	2.06004	JL030217_030317_Fusion_MS2_TBP_85B.11528.11528.5	NP	14.4712	0.473094	2.5e-10	//18	23//128	8.61225	2.08824	R.SGSK[1760.96]QSTNPADNYHLAR.R	Q7Z7C8	1	TAF8	SGSKQSTNPADNYHLAR	20	1//13	20//89	5.859	1.92308	R.QK[2111.04]LTTSDIDYALK.L	P49848	1	TAF6	QKLTTSDIDYALK	65	na	2	1.36667
				-1	1.85599	JL030217_030317_Fusion_MS2_TBP_50B.11239.11239.4	N	14.0947	0.32764		//18	22//99	6.34975	2.03125	R.SGSK[1743.92]QSTNPADNYHLAR.R	Q7Z7C8	1	TAF8	SGSKQSTNPADNYHLAR	20	//13	22//70	7.745	2.58333	R.Q[111.03]K[2111.03]LTTSDIDYALK.L	P49848	1	TAF6	QKLTTSDIDYALK	65
				-3	11.6915	JL030217_030317_Fusion_MS2_TBP_5D.10280.10280.5	N	11.118	0.32876		//18	22//127	7.67375	2	R.SGSK[1917.1]QSTNPADNYHLAR.R	Q7Z7C8	1	TAF8	SGSKQSTNPADNYHLAR	20	//16	19//101	3.44425	1.73077	K.RQK[2111.08]LTTSDIDYALK.L	P49848	1	TAF6	RQKLTTSDIDYALK	65
				-2	1.98267	JL030217_030317_Fusion_MS2_TBP_85B.13703.13703.4	N	9.636	0.258085		1//18	17//99	2.98725	1.0625	R.SGSK[1743.92]QSTNPADNYHLAR.R	Q7Z7C8	1	TAF8	SGSKQSTNPADNYHLAR	20	//13	17//70	6.64875	2.125	R.Q[111.03]K[2111.03]LTTSDIDYALK.L	P49848	1	TAF6	QKLTTSDIDYALK	65
				-3	5.59146	JL030217_030317_Fusion_MS2_TBP_2uL.10364.10364.4	NP	8.70375	0.241335	3.96e-10	//18	18//99	5.27325	1.41176	R.SGSK[1760.96]QSTNPADNYHLAR.R	Q7Z7C8	1	TAF8	SGSKQSTNPADNYHLAR	20	//13	11//70	3.4305	0.923077	R.QK[2111.04]LTTSDIDYALK.L	P49848	1	TAF6	QKLTTSDIDYALK	65	na	0	0.933333
				-3	10.7968	JL030217_030317_Fusion_MS2_TBP_5D.10300.10300.5	N	7.73125	0.233386		//18	17//127	4.61775	1.28125	R.SGSK[1917.02]QSTNPADNYHLAR.R	Q7Z7C8	1	TAF8	SGSKQSTNPADNYHLAR	20	//16	14//101	3.1135	1.15385	K.RQK[2111]LTTSDIDYALK.L	P49848	1	TAF6	RQKLTTSDIDYALK	65
				-1	2.92246	JL030217_030317_Fusion_MS2_TBP_5D.10288.10288.4	P	6.6925	0.241532	9.06e-07	//18	17//98	5.776	1.20588	R.SGSK[1917.06]QSTNPADNYHLAR.R	Q7Z7C8	1	TAF8	SGSKQSTNPADNYHLAR	20	//16	6//79	0.9165	0.357143	K.RQK[2111.04]LTTSDIDYALK.L	P49848	1	TAF6	RQKLTTSDIDYALK	65	na	0	0.677419
				-3	-3.25769	JL030217_030317_Fusion_MS2_TBP_85B.11631.11631.5	NP	5.87825	0.184529	0.00295	1//18	18//128	3.32125	1.58824	R.SGSK[1760.96]QSTNPADNYHLAR.R	Q7Z7C8	1	TAF8	SGSKQSTNPADNYHLAR	20	//13	11//89	2.557	0.923077	R.QK[2111.04]LTTSDIDYALK.L	P49848	1	TAF6	QKLTTSDIDYALK	65	na	0	0.933333
				-1	-1.63925	JL030217_030317_Fusion_MS2_TBP_2uL.10372.10372.4	P	5.5175	0.135409	5.53e-09	//18	14//99	2.39225	0.823529	R.SGSK[1760.96]QSTNPADNYHLAR.R	Q7Z7C8	1	TAF8	SGSKQSTNPADNYHLAR	20	//13	9//70	3.12525	0.961538	R.QK[2111.04]LTTSDIDYALK.L	P49848	1	TAF6	QKLTTSDIDYALK	65	na	0	0.733333
	7	TAF6:196---TAF8:178	6.41025
				0	2.54612	JL030217_030317_Fusion_MS2_TBP_85B.10561.10561.4	NP	6.41025	0.227645	0.02	//13	17//71	5.0105	1.79167	K.K[1054.58]APPLLEGAPLR.L	P49848	1	TAF6	KAPPLLEGAPLR	196	1//7	5//33	1.39975	0.714286	R.EK[1526.92]AASQR.R	Q7Z7C8	1	TAF8	EKAASQR	178	na	0	1.15789
	8	TAF6:110---TAF8:20	16.8158
				-4	-1.92059	JL030217_030317_Fusion_MS2_TBP_100D.19338.19338.4	P	16.8158	0.462035	1.75e-07	//10	25//127	10.4645	1.70455	R.ELYFYEEK[2111.04]EVDLSDIINTPLPR.V	P49848	1	TAF6	ELYFYEEKEVDLSDIINTPLPR	110	2//18	19//98	6.35125	1.70588	R.SGSK[2948.51]QSTNPADNYHLAR.R	Q7Z7C8	1	TAF8	SGSKQSTNPADNYHLAR	20	na	0	1.07692
				-1	5.19647	JL030217_030317_Fusion_MS2_TBP_100D.19310.19310.4	NP	15.7528	0.423877	4.44e-10	//10	22//127	9.8025	1.56818	R.ELYFYEEK[2111.04]EVDLSDIINTPLPR.V	P49848	1	TAF6	ELYFYEEKEVDLSDIINTPLPR	110	1//18	18//98	5.95025	1.79412	R.SGSK[2948.51]QSTNPADNYHLAR.R	Q7Z7C8	1	TAF8	SGSKQSTNPADNYHLAR	20	na	0	1
				-3	8.98764	JL030217_030317_Fusion_MS2_TBP_100D.19315.19315.5	NP	14.6948	0.403946	1.21e-09	1//10	21//173	7.8085	1.29545	R.ELYFYEEK[2111.04]EVDLSDIINTPLPR.V	P49848	1	TAF6	ELYFYEEKEVDLSDIINTPLPR	110	//18	20//127	6.88625	1.85294	R.SGSK[2948.51]QSTNPADNYHLAR.R	Q7Z7C8	1	TAF8	SGSKQSTNPADNYHLAR	20	na	0	1.05128
				-4	3.44052	JL030217_030317_Fusion_MS2_TBP_2uL.17258.17258.5	P	13.9755	0.382759	4.42e-11	//10	19//173	7.6655	1.25	R.ELYFYEEK[2111.04]EVDLSDIINTPLPR.V	P49848	1	TAF6	ELYFYEEKEVDLSDIINTPLPR	110	2//18	20//127	6.31	1.73529	R.SGSK[2948.51]QSTNPADNYHLAR.R	Q7Z7C8	1	TAF8	SGSKQSTNPADNYHLAR	20	na	1	0.948718
				-2	7.66628	JL030217_030317_Fusion_MS2_TBP_5D.18365.18365.5	NP	13.4845	0.357646	3.08e-06	//10	23//173	7.318	1.47727	R.ELYFYEEK[2111.04]EVDLSDIINTPLPR.V	P49848	1	TAF6	ELYFYEEKEVDLSDIINTPLPR	110	//18	18//127	6.1665	1.70588	R.SGSK[2948.51]QSTNPADNYHLAR.R	Q7Z7C8	1	TAF8	SGSKQSTNPADNYHLAR	20	na	0	1.05128
				-2	9.69696	JL030217_030317_Fusion_MS2_TBP_5D.18379.18379.4	NP	12.9582	0.445891	1.23e-15	1//10	23//127	9.708	1.47727	R.ELYFYEEK[2111.04]EVDLSDIINTPLPR.V	P49848	1	TAF6	ELYFYEEKEVDLSDIINTPLPR	110	//18	15//98	3.25025	1.20588	R.SGSK[2948.51]QSTNPADNYHLAR.R	Q7Z7C8	1	TAF8	SGSKQSTNPADNYHLAR	20	na	0	0.923077
				-2	-4.697	JL030217_030317_Fusion_MS2_TBP_5D.18373.18373.5	NP	12.8215	0.348216	1.14e-08	//10	20//173	7.215	1.25	R.ELYFYEEK[2111.04]EVDLSDIINTPLPR.V	P49848	1	TAF6	ELYFYEEKEVDLSDIINTPLPR	110	//18	18//127	5.6065	1.67647	R.SGSK[2948.51]QSTNPADNYHLAR.R	Q7Z7C8	1	TAF8	SGSKQSTNPADNYHLAR	20	na	0	0.974359
				-1	6.73739	JL030217_030317_Fusion_MS2_TBP_2uL.17245.17245.5	NP	10.5858	0.278943	2.28e-06	//10	15//173	4.8225	0.886364	R.ELYFYEEK[2111.04]EVDLSDIINTPLPR.V	P49848	1	TAF6	ELYFYEEKEVDLSDIINTPLPR	110	//18	20//127	5.76325	1.94118	R.SGSK[2948.51]QSTNPADNYHLAR.R	Q7Z7C8	1	TAF8	SGSKQSTNPADNYHLAR	20	na	0	0.897436
				-2	13.4231	JL030217_030317_Fusion_MS2_TBP_100D.19291.19291.5	N	8.92625	0.258972		//10	16//173	4.43325	0.952381	R.ELYFYEEK[2110.98]EVDLSDIINTPLPR.V	P49848	1	TAF6	ELYFYEEKEVDLSDIINTPLPR	110	//18	16//127	4.493	1.53125	R.SGSK[2948.44]QSTNPADNYHLAR.R	Q7Z7C8	1	TAF8	SGSKQSTNPADNYHLAR	20
				-3	4.85062	JL030217_030317_Fusion_MS2_TBP_100D.19340.19340.6	NP	8.2965	0.214574	0.000845	//10	15//173	3.043	0.772727	R.ELYFYEEK[2111.04]EVDLSDIINTPLPR.V	P49848	1	TAF6	ELYFYEEKEVDLSDIINTPLPR	110	1//18	18//127	5.2535	1.5	R.SGSK[2948.51]QSTNPADNYHLAR.R	Q7Z7C8	1	TAF8	SGSKQSTNPADNYHLAR	20	na	0	0.846154
				-1	4.67315	JL030217_030317_Fusion_MS2_TBP_85B.20189.20189.4	P	3.8215	0.106134	0.000485	//10	17//127	3.3135	0.681818	R.ELYFYEEK[2111.04]EVDLSDIINTPLPR.V	P49848	1	TAF6	ELYFYEEKEVDLSDIINTPLPR	110	//18	4//98	0.508	0.117647	R.SGSK[2948.51]QSTNPADNYHLAR.R	Q7Z7C8	1	TAF8	SGSKQSTNPADNYHLAR	20	na	0	0.487179
43	TAF6---TAF9B
	1	TAF6:8---TAF9B:24	16.8627
				-2	5.56074	JL030217_030317_Fusion_MS2_TBP_85B.24373.24373.4	NP	16.8627	0.480133	1.53e-09	//14	26//114	11.8515	1.975	R.DALVMAQILK[1812.01]DMGITEYEPR.V	Q9HBM6	1	TAF9B	DALVMAQILKDMGITEYEPR	24	//14	15//75	5.01125	1.67857	K.LK[2558.31]LSNTVLPSESMK.V	P49848	1	TAF6	LKLSNTVLPSESMK	8	na	0	1.14706
				-3	-1.80758	JL030217_030317_Fusion_MS2_TBP_85B.24356.24356.4	NP	16.3615	0.465033	1.1e-09	//14	27//114	11.6005	2.1	R.DALVMAQILK[1812.01]DMGITEYEPR.V	Q9HBM6	1	TAF9B	DALVMAQILKDMGITEYEPR	24	//14	13//75	4.761	1.39286	K.LK[2558.31]LSNTVLPSESMK.V	P49848	1	TAF6	LKLSNTVLPSESMK	8	na	0	1.14706
				-2	6.17476	JL030217_030317_Fusion_MS2_TBP_5D.22229.22229.4	NP	15.7402	0.513557	1.1e-10	//14	24//114	11.3395	1.925	R.DALVMAQILK[1812.01]DMGITEYEPR.V	Q9HBM6	1	TAF9B	DALVMAQILKDMGITEYEPR	24	//14	13//75	4.40075	1.39286	K.LK[2558.31]LSNTVLPSESMK.V	P49848	1	TAF6	LKLSNTVLPSESMK	8	na	0	1.02941
				-1	9.55191	JL030217_030317_Fusion_MS2_TBP_85B.24389.24389.4	NP	14.7933	0.412608	1.88e-09	//14	27//114	10.6135	1.85	R.DALVMAQILK[1812.01]DMGITEYEPR.V	Q9HBM6	1	TAF9B	DALVMAQILKDMGITEYEPR	24	//14	13//75	4.17975	1.35714	K.LK[2558.31]LSNTVLPSESMK.V	P49848	1	TAF6	LKLSNTVLPSESMK	8	na	0	1.14706
				-3	6.17476	JL030217_030317_Fusion_MS2_TBP_100D.23623.23623.4	NP	14.4268	0.42558	1.19e-06	//14	24//114	10.1997	1.825	R.DALVMAQILK[1812.01]DMGITEYEPR.V	Q9HBM6	1	TAF9B	DALVMAQILKDMGITEYEPR	24	//14	13//75	4.227	1.35714	K.LK[2558.31]LSNTVLPSESMK.V	P49848	1	TAF6	LKLSNTVLPSESMK	8	na	0	1.05882
				-2	13.4573	JL030217_030317_Fusion_MS2_TBP_85B.24366.24366.4	N	14.3417	0.419129		//14	24//114	10.6512	1.89474	R.DALVMAQILK[1812.06]DMGITEYEPR.V	Q9HBM6	1	TAF9B	DALVMAQILKDMGITEYEPR	24	//14	11//75	3.6905	1.15385	K.LK[2558.37]LSNTVLPSESMK.V	P49848	1	TAF6	LKLSNTVLPSESMK	8
				-2	-0.738026	JL030217_030317_Fusion_MS2_TBP_85B.22902.22902.4	NP	14.024	0.358262	1.28e-09	//14	22//114	11.9537	1.825	R.DALVMAQILK[1940.1]DMGITEYEPR.V	Q9HBM6	1	TAF9B	DALVMAQILKDMGITEYEPR	24	//17	11//84	2.07025	0.8	K.KLK[2558.31]LSNTVLPSESMK.V	P49848	1	TAF6	KLKLSNTVLPSESMK	8	na	0	0.885714
				-2	11.214	JL030217_030317_Fusion_MS2_TBP_100D.23660.23660.4	N	13.7487	0.377169		//14	26//114	10.3985	2	R.DALVMAQILK[1811.96]DMGITEYEPR.V	Q9HBM6	1	TAF9B	DALVMAQILKDMGITEYEPR	24	//14	13//75	3.35025	1.19231	K.LK[2558.27]LSNTVLPSESMK.V	P49848	1	TAF6	LKLSNTVLPSESMK	8
				-2	12.4679	JL030217_030317_Fusion_MS2_TBP_85B.22940.22940.4	NP	12.7043	0.358427	1.21e-06	//14	25//114	10.549	1.9	R.DALVMAQILK[1940.1]DMGITEYEPR.V	Q9HBM6	1	TAF9B	DALVMAQILKDMGITEYEPR	24	//17	10//84	2.15525	0.7	K.KLK[2558.31]LSNTVLPSESMK.V	P49848	1	TAF6	KLKLSNTVLPSESMK	8	na	0	0.914286
				-3	3.53445	JL030217_030317_Fusion_MS2_TBP_5D.22214.22214.4	NP	12.1725	0.347265	8.3e-10	//14	21//114	9.41975	1.55	R.DALVMAQILK[1812.01]DMGITEYEPR.V	Q9HBM6	1	TAF9B	DALVMAQILKDMGITEYEPR	24	//14	10//75	2.75275	0.714286	K.LK[2558.31]LSNTVLPSESMK.V	P49848	1	TAF6	LKLSNTVLPSESMK	8	na	0	0.882353
				-1	2.55201	JL030217_030317_Fusion_MS2_TBP_2uL.20936.20936.4	NP	11.8983	0.381287	6.77e-10	//14	20//114	8.50725	1.525	R.DALVMAQILK[1812.01]DMGITEYEPR.V	Q9HBM6	1	TAF9B	DALVMAQILKDMGITEYEPR	24	//14	10//75	3.391	0.964286	K.LK[2558.31]LSNTVLPSESMK.V	P49848	1	TAF6	LKLSNTVLPSESMK	8	na	0	0.823529
				-1	11.2098	JL030217_030317_Fusion_MS2_TBP_100D.23610.23610.4	NP	11.6348	0.329736	2.15e-11	//14	24//114	9.04975	1.625	R.DALVMAQILK[1812.01]DMGITEYEPR.V	Q9HBM6	1	TAF9B	DALVMAQILKDMGITEYEPR	24	//14	12//75	2.585	0.892857	K.LK[2558.31]LSNTVLPSESMK.V	P49848	1	TAF6	LKLSNTVLPSESMK	8	na	0	1
				-2	4.57829	JL030217_030317_Fusion_MS2_TBP_2uL.20932.20932.4	NP	11.441	0.340927	1.52e-12	//14	23//114	8.818	1.65	R.DALVMAQILK[1812.01]DMGITEYEPR.V	Q9HBM6	1	TAF9B	DALVMAQILKDMGITEYEPR	24	//14	10//75	2.623	0.714286	K.LK[2558.31]LSNTVLPSESMK.V	P49848	1	TAF6	LKLSNTVLPSESMK	8	na	0	0.911765
				-2	14.3779	JL030217_030317_Fusion_MS2_TBP_5D.22218.22218.4	N	10.8912	0.313003		//14	19//114	8.24325	1.60526	R.DALVMAQILK[1812.06]DMGITEYEPR.V	Q9HBM6	1	TAF9B	DALVMAQILKDMGITEYEPR	24	//14	10//75	2.648	0.769231	K.LK[2558.37]LSNTVLPSESMK.V	P49848	1	TAF6	LKLSNTVLPSESMK	8
				-2	9.37463	JL030217_030317_Fusion_MS2_TBP_5D.20944.20944.4	NP	10.4663	0.297573	2.11e-05	//14	24//114	8.75525	1.8	R.DALVMAQILK[1940.1]DMGITEYEPR.V	Q9HBM6	1	TAF9B	DALVMAQILKDMGITEYEPR	24	//17	10//84	1.711	0.6	K.KLK[2558.31]LSNTVLPSESMK.V	P49848	1	TAF6	KLKLSNTVLPSESMK	8	na	0	0.914286
				-2	14.9642	JL030217_030317_Fusion_MS2_TBP_85B.22962.22962.4	N	7.46125	0.196214		//14	23//114	6.1905	1.60526	R.DALVMAQILK[1940.04]DMGITEYEPR.V	Q9HBM6	1	TAF9B	DALVMAQILKDMGITEYEPR	24	//17	12//84	1.27075	0.714286	K.KLK[2558.25]LSNTVLPSESMK.V	P49848	1	TAF6	KLKLSNTVLPSESMK	8
				-4	16.5518	JL030217_030317_Fusion_MS2_TBP_85B.24442.24442.4	P	5.238	0.131088	0.0386	//14	16//114	3.24025	0.775	R.DALVMAQILK[1812.01]DMGITEYEPR.V	Q9HBM6	1	TAF9B	DALVMAQILKDMGITEYEPR	24	//14	11//75	1.99775	0.75	K.LK[2558.31]LSNTVLPSESMK.V	P49848	1	TAF6	LKLSNTVLPSESMK	8	na	0	0.735294
	2	TAF6:65---TAF9B:24	12.2918
				-1	-4.16461	JL030217_030317_Fusion_MS2_TBP_100D.23504.23504.4	NP	12.2918	0.346003	1.14e-05	//14	22//114	9.0045	1.6	R.DALVMAQILK[1760.96]DMGITEYEPR.V	Q9HBM6	1	TAF9B	DALVMAQILKDMGITEYEPR	24	//13	14//70	3.28725	1.38462	R.QK[2558.31]LTTSDIDYALK.L	P49848	1	TAF6	QKLTTSDIDYALK	65	na	0	1.0303
				-1	6.90721	JL030217_030317_Fusion_MS2_TBP_100D.23543.23543.4	NP	10.769	0.314819	0.00704	//14	20//114	7.1965	1.325	R.DALVMAQILK[1760.96]DMGITEYEPR.V	Q9HBM6	1	TAF9B	DALVMAQILKDMGITEYEPR	24	//13	13//70	3.5725	1.34615	R.QK[2558.31]LTTSDIDYALK.L	P49848	1	TAF6	QKLTTSDIDYALK	65	na	0	0.939394
				-1	13.647	JL030217_030317_Fusion_MS2_TBP_85B.24220.24220.4	N	10.4908	0.30902		//14	21//114	7.83775	1.52632	R.DALVMAQILK[1760.9]DMGITEYEPR.V	Q9HBM6	1	TAF9B	DALVMAQILKDMGITEYEPR	24	//13	11//70	2.653	1.41667	R.QK[2558.26]LTTSDIDYALK.L	P49848	1	TAF6	QKLTTSDIDYALK	65
				-1	5.10338	JL030217_030317_Fusion_MS2_TBP_85B.24235.24235.4	NP	9.90375	0.287011	8.16e-08	//14	20//114	6.729	1.225	R.DALVMAQILK[1760.96]DMGITEYEPR.V	Q9HBM6	1	TAF9B	DALVMAQILKDMGITEYEPR	24	1//13	15//70	3.17475	1.69231	R.QK[2558.31]LTTSDIDYALK.L	P49848	1	TAF6	QKLTTSDIDYALK	65	na	1	1.0303
				-2	6.97908	JL030217_030317_Fusion_MS2_TBP_2uL.20816.20816.4	N	9.50725	0.256098		//14	23//114	7.601	1.71053	R.DALVMAQILK[1760.93]DMGITEYEPR.V	Q9HBM6	1	TAF9B	DALVMAQILKDMGITEYEPR	24	//13	7//70	1.90625	0.583333	R.QK[2558.28]LTTSDIDYALK.L	P49848	1	TAF6	QKLTTSDIDYALK	65
	3	TAF6:6---TAF9B:24	8.43225
				-2	15.6661	JL030217_030317_Fusion_MS2_TBP_100D.22001.22001.5	N	8.43225	0.218113		//14	21//153	6.068	1.34211	R.DALVMAQILK[1940.04]DMGITEYEPR.V	Q9HBM6	1	TAF9B	DALVMAQILKDMGITEYEPR	24	//16	14//115	2.36425	1.2	K.K[2558.25]LKLSNTVLPSESMK.V	P49848	1	TAF6	KLKLSNTVLPSESMK	6
				-3	5.44854	JL030217_030317_Fusion_MS2_TBP_5D.20932.20932.4	P	7.71275	0.230348	0.000115	//14	18//114	6.036	1.025	R.DALVMAQILK[1940.1]DMGITEYEPR.V	Q9HBM6	1	TAF9B	DALVMAQILKDMGITEYEPR	24	//16	8//89	1.67675	0.5	K.K[2558.31]LKLSNTVLPSESMK.V	P49848	1	TAF6	KLKLSNTVLPSESMK	6	na	0	0.685714
	4	TAF6:110---TAF9B:10	6.06125
				-1	1.45454	JL030217_030317_Fusion_MS2_TBP_2uL.18200.18200.4	N	6.06125	0.15051		//10	18//127	4.555	0.809524	R.ELYFYEEK[1246.69]EVDLSDIINTPLPR.V	P49848	1	TAF6	ELYFYEEKEVDLSDIINTPLPR	110	//11	6//42	1.50625	0.875	K.MAPPK[2948.51]NAPR.D	Q9HBM6	1	TAF9B	MAPPKNAPR	10
44	TAF6---TAF9
	1	TAF6:8---TAF9:24	10.3923
				-1	10.5476	JL030217_030317_Fusion_MS2_TBP_50B.20913.20913.4	N	10.3923	0.28617		1//14	21//114	6.571	1.44737	K.DAQMMAQILK[1812.05]DMGITEYEPR.V	Q16594	1	TAF9	DAQMMAQILKDMGITEYEPR	24	//14	10//75	3.82125	1.03846	K.LK[2605.3]LSNTVLPSESMK.V	P49848	1	TAF6	LKLSNTVLPSESMK	8
	2	TAF6:110---TAF9:10	6.80525
				-3	7.28703	JL030217_030317_Fusion_MS2_TBP_100D.20604.20604.4	N	6.80525	0.17487		//10	21//127	5.51675	1.21429	R.ELYFYEEK[1211.69]EVDLSDIINTPLPR.V	P49848	1	TAF6	ELYFYEEKEVDLSDIINTPLPR	110	//11	6//41	1.2885	0.875	K.TASPK[2948.53]SMPK.D	Q16594	1	TAF9	TASPKSMPK	10
46	TAF3---TF3C1
	1	TAF3:564---TF3C1:796	3.872
				0	9.08215	JL030217_030317_Fusion_MS2_TBP_100D.04396.04396.4	N	3.872	0.152892		//12	11//58	2.1455	1.11111	R.SLGFLPK[1041.59]M[147.04]PR.L	Q12789	1	TF3C1	SLGFLPKMPR	796	//8	8//30	1.7265	1.7	K.EKEK[1426.82]DK.E	Q5VWG9	1	TAF3	EKEKDK	564
51	TAF4B---TAF5
	1	TAF4B:670---TAF5:288	11.9525
				0	7.28771	JL030217_030317_Fusion_MS2_TBP_5D.14247.14247.5	P	11.9525	0.371276	0.00987	//17	31//190	11.8483	2.20455	K.K[937.51]HDITELNSDAVNLISQATQER.L	Q92750	1	TAF4B	KHDITELNSDAVNLISQATQER	670	//6	3//29	0.10425	0.3	K.K[2747.41]EHMK.G	Q15542	1	TAF5	KEHMK	288	na	0	1.22222
				-1	10.8304	JL030217_030317_Fusion_MS2_TBP_5D.14211.14211.5	P	8.9015	0.268421	0.029	//17	29//190	8.7825	1.90909	K.K[937.51]HDITELNSDAVNLISQATQER.L	Q92750	1	TAF4B	KHDITELNSDAVNLISQATQER	670	1//6	3//29	0.119	0.3	K.K[2747.41]EHMK.G	Q15542	1	TAF5	KEHMK	288	na	0	1.14815
	2	TAF4B:731---TAF5:518	5.3975
				-1	6.58397	JL030217_030317_Fusion_MS2_TBP_100D.18536.18536.4	NP	5.3975	0.151237	1.41e-08	//16	22//103	3.7925	1.08333	K.QASDLSLIDK[1527.85]ESDDVLER.I	Q15542	1	TAF5	QASDLSLIDKESDDVLER	518	//12	7//52	1.605	0.8	K.FLEK[2298.16]LDQLEK.Q	Q92750	1	TAF4B	FLEKLDQLEK	731	na	0	0.964286
55	TAF12---TAF5
	1	TAF12:107---TAF5:318	7.314
				-1	2.04357	JL030217_030317_Fusion_MS2_TBP_85B.10965.10965.4	NP	7.314	0.241797	0.00101	2//10	16//42	3.95775	2.5625	R.DSYQLLK[1156.67]R.H	Q15542	1	TAF5	DSYQLLKR	318	//9	9//44	3.35625	1.8125	R.K[1287.72]SSTLEVK.D	Q16514	1	TAF12	KSSTLEVK	107	na	0	1.5
56	TAF12---TAF9B
	1	TAF12:141---TAF9B:62	7.55
				-1	-2.56132	JL030217_030317_Fusion_MS2_TBP_100D.04744.04744.5	NP	7.55	0.295661	9.42e-18	//17	20//129	3.65725	1.32353	K.IYSSHAK[1310.67]KPNVDADDVR.L	Q9HBM6	1	TAF9B	IYSSHAKKPNVDADDVR	62	//10	12//56	3.89275	1.72222	K.K[2180.12]AC[160.03]TTEAHK.Q	Q16514	1	TAF12	KACTTEAHK	141	na	1	1.15385
	2	TAF12:149---TAF9B:62	6.298
				-1	0.332927	JL030217_030317_Fusion_MS2_TBP_100D.04986.04986.5	N	6.298	0.25946		//17	16//128	3.0845	1.0625	K.IYSSHAK[1466.73]KPNVDADDVR.L	Q9HBM6	1	TAF9B	IYSSHAKKPNVDADDVR	62	//12	11//62	3.2135	1.5	K.AC[160.03]TTEAHK[2180.12]QR.M	Q16514	1	TAF12	ACTTEAHKQR	149
	3	TAF12:107---TAF9B:62	9.5845
				0	2.84203	JL030217_030317_Fusion_MS2_TBP_5D.07096.07096.5	NP	9.5845	0.329483	4.8e-07	//17	23//130	6.482	1.58824	K.IYSSHAK[1156.67]KPNVDADDVR.L	Q9HBM6	1	TAF9B	IYSSHAKKPNVDADDVR	62	//9	9//46	3.1025	1.4375	R.K[2180.12]SSTLEVK.D	Q16514	1	TAF12	KSSTLEVK	107	na	1	1.28
				-2	5.79196	JL030217_030317_Fusion_MS2_TBP_5D.06959.06959.4	NP	9.368	0.327284	1.93e-16	//17	30//99	7.25875	2.32353	K.IYSSHAK[1156.67]KPNVDADDVR.L	Q9HBM6	1	TAF9B	IYSSHAKKPNVDADDVR	62	//9	12//37	2.10925	1.875	R.K[2180.12]SSTLEVK.D	Q16514	1	TAF12	KSSTLEVK	107	na	2	1.64
				-2	6.30601	JL030217_030317_Fusion_MS2_TBP_5D.06942.06942.5	NP	7.99925	0.252813	1.36e-09	//17	23//130	4.71075	1.38235	K.IYSSHAK[1156.67]KPNVDADDVR.L	Q9HBM6	1	TAF9B	IYSSHAKKPNVDADDVR	62	//9	9//46	3.2885	1.625	R.K[2180.12]SSTLEVK.D	Q16514	1	TAF12	KSSTLEVK	107	na	0	1.24
				-1	6.37275	JL030217_030317_Fusion_MS2_TBP_5D.07123.07123.4	P	3.525	0.1275	0.00173	//17	19//99	2.73	1.08824	K.IYSSHAK[1156.67]KPNVDADDVR.L	Q9HBM6	1	TAF9B	IYSSHAKKPNVDADDVR	62	//9	7//37	0.795	0.75	R.K[2180.12]SSTLEVK.D	Q16514	1	TAF12	KSSTLEVK	107	na	1	1
	4	TAF12:114---TAF9B:63	7.1485
				-1	6.33258	JL030217_030317_Fusion_MS2_TBP_5D.10985.10985.4	P	7.1485	0.313531	1.13e-06	//17	8//97	1.12375	0.294118	K.IYSSHAKK[2019.1]PNVDADDVR.L	Q9HBM6	1	TAF9B	IYSSHAKKPNVDADDVR	63	//17	18//85	6.02475	1.56667	K.SSTLEVK[2180.12]DVQLHLER.Q	Q16514	1	TAF12	SSTLEVKDVQLHLER	114	na	1	0.8125
	5	TAF12:114---TAF9B:62	12.2628
				-1	6.26842	JL030217_030317_Fusion_MS2_TBP_100D.10704.10704.4	NP	12.2628	0.41881	1.13e-12	//17	17//97	3.414	0.941176	K.IYSSHAK[2019.1]KPNVDADDVR.L	Q9HBM6	1	TAF9B	IYSSHAKKPNVDADDVR	62	1//17	26//85	8.84875	2.13333	K.SSTLEVK[2180.12]DVQLHLER.Q	Q16514	1	TAF12	SSTLEVKDVQLHLER	114	na	2	1.34375
				0	-1.75205	JL030217_030317_Fusion_MS2_TBP_100D.10747.10747.4	NP	12.1013	0.440727	8.25e-10	//17	19//97	3.83675	1.20588	K.IYSSHAK[2019.1]KPNVDADDVR.L	Q9HBM6	1	TAF9B	IYSSHAKKPNVDADDVR	62	//17	23//85	8.2645	1.9	K.SSTLEVK[2180.12]DVQLHLER.Q	Q16514	1	TAF12	SSTLEVKDVQLHLER	114	na	2	1.25
				0	4.0241	JL030217_030317_Fusion_MS2_TBP_100D.09948.09948.7	N	11.8473	0.408758		//17	23//97	4.68775	1.625	K.IYSSHAK[2147.21]KPNVDADDVR.L	Q9HBM6	1	TAF9B	IYSSHAKKPNVDADDVR	62	//17	19//92	7.1595	1.9	R.KSSTLEVK[2180.14]DVQLHLER.Q	Q16514	1	TAF12	KSSTLEVKDVQLHLER	114
				-2	6.74615	JL030217_030317_Fusion_MS2_TBP_100D.10685.10685.5	NP	11.7445	0.368114	5.32e-07	//17	28//128	4.86575	1.58824	K.IYSSHAK[2019.1]KPNVDADDVR.L	Q9HBM6	1	TAF9B	IYSSHAKKPNVDADDVR	62	1//17	18//111	6.87875	1.5	K.SSTLEVK[2180.12]DVQLHLER.Q	Q16514	1	TAF12	SSTLEVKDVQLHLER	114	na	2	1.4375
				-2	6.74906	JL030217_030317_Fusion_MS2_TBP_100D.09944.09944.7	N	11.579	0.384333		//17	23//97	4.67	1.625	K.IYSSHAK[2147.17]KPNVDADDVR.L	Q9HBM6	1	TAF9B	IYSSHAKKPNVDADDVR	62	//17	18//92	6.909	1.63333	R.KSSTLEVK[2180.1]DVQLHLER.Q	Q16514	1	TAF12	KSSTLEVKDVQLHLER	114
				-2	3.5024	JL030217_030317_Fusion_MS2_TBP_100D.10693.10693.6	NP	10.991	0.330785	1.43e-05	//17	24//128	5.45325	1.67647	K.IYSSHAK[2019.1]KPNVDADDVR.L	Q9HBM6	1	TAF9B	IYSSHAKKPNVDADDVR	62	//17	14//111	5.53775	1.23333	K.SSTLEVK[2180.12]DVQLHLER.Q	Q16514	1	TAF12	SSTLEVKDVQLHLER	114	na	2	1.1875
				-1	-1.43123	JL030217_030317_Fusion_MS2_TBP_100D.10699.10699.4	NP	10.9497	0.398303	3.21e-09	//17	15//97	3.2375	0.823529	K.IYSSHAK[2019.1]KPNVDADDVR.L	Q9HBM6	1	TAF9B	IYSSHAKKPNVDADDVR	62	//17	22//85	7.71225	1.96667	K.SSTLEVK[2180.12]DVQLHLER.Q	Q16514	1	TAF12	SSTLEVKDVQLHLER	114	na	2	1.15625
				-2	0.721101	JL030217_030317_Fusion_MS2_TBP_100D.09943.09943.6	NP	10.486	0.347408	1.78e-05	//17	19//128	4.86725	1.52941	K.IYSSHAK[2147.2]KPNVDADDVR.L	Q9HBM6	1	TAF9B	IYSSHAKKPNVDADDVR	62	//17	20//122	5.61875	1.65625	R.KSSTLEVK[2180.12]DVQLHLER.Q	Q16514	1	TAF12	KSSTLEVKDVQLHLER	114	na	2	1.15152
				-2	1.48621	JL030217_030317_Fusion_MS2_TBP_100D.10702.10702.7	N	9.975	0.359868		1//17	23//97	4.95625	1.5625	K.IYSSHAK[2019.11]KPNVDADDVR.L	Q9HBM6	1	TAF9B	IYSSHAKKPNVDADDVR	62	//17	13//85	5.01875	1.21429	K.SSTLEVK[2180.13]DVQLHLER.Q	Q16514	1	TAF12	SSTLEVKDVQLHLER	114
				0	-2.10844	JL030217_030317_Fusion_MS2_TBP_5D.11044.11044.5	NP	8.9165	0.25084	7.69e-08	//17	19//128	3.90375	1.26471	K.IYSSHAK[2019.1]KPNVDADDVR.L	Q9HBM6	1	TAF9B	IYSSHAKKPNVDADDVR	62	//17	17//111	5.01275	1.33333	K.SSTLEVK[2180.12]DVQLHLER.Q	Q16514	1	TAF12	SSTLEVKDVQLHLER	114	na	2	1.125
				-1	6.16519	JL030217_030317_Fusion_MS2_TBP_100D.10675.10675.6	NP	8.8515	0.249496	6.08e-05	1//17	21//128	3.97425	1.32353	K.IYSSHAK[2019.1]KPNVDADDVR.L	Q9HBM6	1	TAF9B	IYSSHAKKPNVDADDVR	62	//17	14//111	4.87725	1.16667	K.SSTLEVK[2180.12]DVQLHLER.Q	Q16514	1	TAF12	SSTLEVKDVQLHLER	114	na	2	1.09375
				-1	-5.92269	JL030217_030317_Fusion_MS2_TBP_5D.11024.11024.4	NP	8.8145	0.375037	8.37e-12	//17	13//97	3.18575	0.705882	K.IYSSHAK[2019.1]KPNVDADDVR.L	Q9HBM6	1	TAF9B	IYSSHAKKPNVDADDVR	62	//17	19//85	5.62875	1.5	K.SSTLEVK[2180.12]DVQLHLER.Q	Q16514	1	TAF12	SSTLEVKDVQLHLER	114	na	2	1
				-3	7.86553	JL030217_030317_Fusion_MS2_TBP_5D.10964.10964.6	NP	8.43275	0.249652	5.27e-06	//17	17//128	3.54375	0.970588	K.IYSSHAK[2019.1]KPNVDADDVR.L	Q9HBM6	1	TAF9B	IYSSHAKKPNVDADDVR	62	//17	14//111	4.889	1.16667	K.SSTLEVK[2180.12]DVQLHLER.Q	Q16514	1	TAF12	SSTLEVKDVQLHLER	114	na	2	0.96875
				-3	13.0806	JL030217_030317_Fusion_MS2_TBP_100D.09969.09969.4	NP	7.9955	0.378083	2.47e-16	//17	17//97	3.41275	1	K.IYSSHAK[2147.2]KPNVDADDVR.L	Q9HBM6	1	TAF9B	IYSSHAKKPNVDADDVR	62	//17	17//92	4.58275	1.1875	R.KSSTLEVK[2180.12]DVQLHLER.Q	Q16514	1	TAF12	KSSTLEVKDVQLHLER	114	na	2	1
				-4	9.16992	JL030217_030317_Fusion_MS2_TBP_100D.10007.10007.4	P	7.7885	0.336836	5.13e-09	//17	12//97	2.44825	0.676471	K.IYSSHAK[2147.2]KPNVDADDVR.L	Q9HBM6	1	TAF9B	IYSSHAKKPNVDADDVR	62	//17	17//92	5.34025	1.3125	R.KSSTLEVK[2180.12]DVQLHLER.Q	Q16514	1	TAF12	KSSTLEVKDVQLHLER	114	na	2	0.787879
				-2	8.14659	JL030217_030317_Fusion_MS2_TBP_5D.11230.11230.5	N	7.71875	0.208903		//17	15//128	2.22725	0.84375	K.IYSSHAK[2019.13]KPNVDADDVR.L	Q9HBM6	1	TAF9B	IYSSHAKKPNVDADDVR	62	//17	18//111	5.4915	1.67857	K.SSTLEVK[2180.15]DVQLHLER.Q	Q16514	1	TAF12	SSTLEVKDVQLHLER	114
				0	2.37953	JL030217_030317_Fusion_MS2_TBP_5D.10934.10934.6	NP	7.365	0.226194	0.0805	//17	15//128	2.992	0.941176	K.IYSSHAK[2019.1]KPNVDADDVR.L	Q9HBM6	1	TAF9B	IYSSHAKKPNVDADDVR	62	//17	14//111	4.373	1.16667	K.SSTLEVK[2180.12]DVQLHLER.Q	Q16514	1	TAF12	SSTLEVKDVQLHLER	114	na	1	0.90625
				-2	10.7313	JL030217_030317_Fusion_MS2_TBP_5D.11066.11066.4	N	7.01875	0.274357		//17	10//97	2.728	0.6875	K.IYSSHAK[2019.14]KPNVDADDVR.L	Q9HBM6	1	TAF9B	IYSSHAKKPNVDADDVR	62	//17	17//85	4.29075	1.35714	K.SSTLEVK[2180.16]DVQLHLER.Q	Q16514	1	TAF12	SSTLEVKDVQLHLER	114
				-3	12.0557	JL030217_030317_Fusion_MS2_TBP_5D.11216.11216.5	NP	6.7845	0.189569	0.000716	//17	13//128	2.5575	0.852941	K.IYSSHAK[2019.1]KPNVDADDVR.L	Q9HBM6	1	TAF9B	IYSSHAKKPNVDADDVR	62	//17	15//111	4.227	1.26667	K.SSTLEVK[2180.12]DVQLHLER.Q	Q16514	1	TAF12	SSTLEVKDVQLHLER	114	na	1	0.875
				-1	9.43754	JL030217_030317_Fusion_MS2_TBP_5D.11095.11095.6	NP	6.69875	0.196877	0.0132	//17	16//128	1.6425	0.705882	K.IYSSHAK[2019.1]KPNVDADDVR.L	Q9HBM6	1	TAF9B	IYSSHAKKPNVDADDVR	62	//17	12//111	5.05625	1.1	K.SSTLEVK[2180.12]DVQLHLER.Q	Q16514	1	TAF12	SSTLEVKDVQLHLER	114	na	0	0.875
				0	3.34548	JL030217_030317_Fusion_MS2_TBP_100D.10782.10782.5	NP	6.48725	0.21378	0.0303	//17	15//128	1.31675	0.558824	K.IYSSHAK[2019.1]KPNVDADDVR.L	Q9HBM6	1	TAF9B	IYSSHAKKPNVDADDVR	62	//17	18//111	5.1705	1.36667	K.SSTLEVK[2180.12]DVQLHLER.Q	Q16514	1	TAF12	SSTLEVKDVQLHLER	114	na	2	1.03125
				-2	2.47687	JL030217_030317_Fusion_MS2_TBP_100D.09929.09929.5	N	5.72475	0.161106		//17	17//128	2.351	0.78125	K.IYSSHAK[2147.18]KPNVDADDVR.L	Q9HBM6	1	TAF9B	IYSSHAKKPNVDADDVR	62	//17	16//122	3.37375	1.3	R.KSSTLEVK[2180.11]DVQLHLER.Q	Q16514	1	TAF12	KSSTLEVKDVQLHLER	114
				-2	3.8302	JL030217_030317_Fusion_MS2_TBP_5D.10930.10930.4	NP	5.31575	0.23369	7.48e-06	//17	9//97	2.357	0.529412	K.IYSSHAK[2019.1]KPNVDADDVR.L	Q9HBM6	1	TAF9B	IYSSHAKKPNVDADDVR	62	//17	11//85	2.95875	0.8	K.SSTLEVK[2180.12]DVQLHLER.Q	Q16514	1	TAF12	SSTLEVKDVQLHLER	114	na	0	0.5625
				-3	7.77505	JL030217_030317_Fusion_MS2_TBP_5D.10915.10915.5	N	5.227	0.171097		//17	14//128	1.2935	0.6875	K.IYSSHAK[2019.07]KPNVDADDVR.L	Q9HBM6	1	TAF9B	IYSSHAKKPNVDADDVR	62	//17	16//111	3.9335	1.32143	K.SSTLEVK[2180.09]DVQLHLER.Q	Q16514	1	TAF12	SSTLEVKDVQLHLER	114
57	TAF12---TAF1C
	1	TAF12:149---TAF1C:142	6.4395
				0	2.71863	JL030217_030317_Fusion_MS2_TBP_5D.03713.03713.4	P	6.4395	0.244667	1.41e-06	//12	18//57	6.2405	2.5	K.AC[160.03]TTEAHK[1025.65]QR.M	Q16514	1	TAF12	ACTTEAHKQR	149	//8	3//38	0.199	0.214286	K.K[1466.73]TVVSVK.K	Q15572	1	TAF1C	KTVVSVK	142	na	0	1.17647
58	TAF12---TAF7
	1	TAF12:107---TAF7:129	6.996
				-2	16.587	JL030217_030317_Fusion_MS2_TBP_100D.11832.11832.4	N	6.996	0.198584		//14	23//82	5.45525	2.26923	K.K[1156.63]FIWNHGITLPLK.N	Q15545	1	TAF7	KFIWNHGITLPLK	129	2//9	9//39	1.54075	0.8125	R.K[1832.03]SSTLEVK.D	Q16514	1	TAF12	KSSTLEVK	107
59	TAF12---TAF3
	2	TAF12:149---TAF3:552	7.16075
				-1	2.77321	JL030217_030317_Fusion_MS2_TBP_100D.01969.01969.4	P	7.16075	0.312485	0.000121	//12	16//57	7.08175	2.3	K.AC[160.03]TTEAHK[999.56]QR.M	Q16514	1	TAF12	ACTTEAHKQR	149	//6	2//29	0.079	0.333333	K.DK[1466.73]SKEK.D	Q5VWG9	1	TAF3	DKSKEK	552	na	0	1.0625
60	TAF12---TAF9
	1	TAF12:107---TAF9:62	8.684
				0	4.84919	JL030217_030317_Fusion_MS2_TBP_5D.05300.05300.4	NP	8.684	0.321005	8.17e-08	4//10	17//40	5.3275	2.875	K.IYSSHAK[1156.67]K.A	Q16594	2	TAF9	IYSSHAKK	62	//9	11//43	3.3565	2.25	R.K[1198.67]SSTLEVK.D	Q16514	1	TAF12	KSSTLEVK	107	na	0	1.75
				0	9.2834	JL030217_030317_Fusion_MS2_TBP_100D.09316.09316.5	N	6.69075	0.20985		//16	15//135	4.28925	1.15625	R.K[1198.7]SSTLEVKDVQLHLER.Q	Q16514	1	TAF12	KSSTLEVKDVQLHLER	107	1//10	12//42	2.4015	1.85714	K.IYSSHAK[2147.22]K.A	Q16594 Q9HBM6	2	TAF9	IYSSHAKK	62
				0	1.1144	JL030217_030317_Fusion_MS2_TBP_5D.05152.05152.4	P	2.99375	0.133459	0.00131	//10	11//40	1.838	1.4375	K.IYSSHAK[1156.67]K.A	Q16594	2	TAF9	IYSSHAKK	62	//9	7//43	1.15575	1.0625	R.K[1198.67]SSTLEVK.D	Q16514	1	TAF12	KSSTLEVK	107	na	0	1
	2	TAF12:114---TAF9:62	16.3115
				-2	4.08351	JL030217_030317_Fusion_MS2_TBP_100D.09339.09339.4	NP	16.3115	0.541452	6.21e-09	//17	37//93	12.381	3.53125	R.KSSTLEVK[1198.67]DVQLHLER.Q	Q16514	1	TAF12	KSSTLEVKDVQLHLER	114	//10	15//34	3.9305	2.375	K.IYSSHAK[2147.2]K.A	Q16594	2	TAF9	IYSSHAKK	62	na	2	2.08333
				-1	3.22845	JL030217_030317_Fusion_MS2_TBP_100D.10284.10284.4	NP	11.9603	0.401384	4.43e-05	//17	24//87	8.596	2.33333	K.SSTLEVK[1198.67]DVQLHLER.Q	Q16514	1	TAF12	SSTLEVKDVQLHLER	114	2//10	15//34	3.36425	2.125	K.IYSSHAK[2019.1]K.A	Q16594	2	TAF9	IYSSHAKK	62	na	1	1.65217
				-2	5.86578	JL030217_030317_Fusion_MS2_TBP_5D.10333.10333.4	N	10.8055	0.362741		//17	25//87	7.896	2.64286	K.SSTLEVK[1198.69]DVQLHLER.Q	Q16514	1	TAF12	SSTLEVKDVQLHLER	114	1//10	12//34	2.9095	1.92857	K.IYSSHAK[2019.12]K.A	Q16594 Q9HBM6	2	TAF9	IYSSHAKK	62
				0	6.52787	JL030217_030317_Fusion_MS2_TBP_5D.10494.10494.4	N	10.624	0.337677		1//17	26//87	7.87275	2.57143	K.SSTLEVK[1198.69]DVQLHLER.Q	Q16514	1	TAF12	SSTLEVKDVQLHLER	114	2//10	13//34	2.75125	2	K.IYSSHAK[2019.12]K.A	Q16594 Q9HBM6	2	TAF9	IYSSHAKK	62
				-1	3.97112	JL030217_030317_Fusion_MS2_TBP_100D.09331.09331.6	NP	9.803	0.320873	0.0546	//17	25//123	7.6115	1.96875	R.KSSTLEVK[1198.67]DVQLHLER.Q	Q16514	1	TAF12	KSSTLEVKDVQLHLER	114	6//10	13//42	2.1915	1.625	K.IYSSHAK[2147.2]K.A	Q16594	2	TAF9	IYSSHAKK	62	na	2	1.54167
				-1	0.832998	JL030217_030317_Fusion_MS2_TBP_100D.10269.10269.5	N	9.61525	0.295599		//17	25//113	8.21675	2.32143	K.SSTLEVK[1198.67]DVQLHLER.Q	Q16514	1	TAF12	SSTLEVKDVQLHLER	114	2//10	13//42	1.3985	1.64286	K.IYSSHAK[2019.1]K.A	Q16594 Q9HBM6	2	TAF9	IYSSHAKK	62
				0	2.09177	JL030217_030317_Fusion_MS2_TBP_5D.10493.10493.5	N	8.421	0.257933		//17	21//113	7.38875	1.89286	K.SSTLEVK[1198.68]DVQLHLER.Q	Q16514	1	TAF12	SSTLEVKDVQLHLER	114	2//10	9//42	1.03225	1.07143	K.IYSSHAK[2019.11]K.A	Q16594 Q9HBM6	2	TAF9	IYSSHAKK	62
				-1	0.941043	JL030217_030317_Fusion_MS2_TBP_5D.10332.10332.5	N	8.02375	0.220745		//17	21//113	6.98075	2.03571	K.SSTLEVK[1198.67]DVQLHLER.Q	Q16514	1	TAF12	SSTLEVKDVQLHLER	114	2//10	9//42	1.043	1.28571	K.IYSSHAK[2019.1]K.A	Q16594 Q9HBM6	2	TAF9	IYSSHAKK	62
				-1	0.244852	JL030217_030317_Fusion_MS2_TBP_5D.10344.10344.6	N	7.182	0.23849		2//17	19//87	5.451	1.5	K.SSTLEVK[1198.67]DVQLHLER.Q	Q16514	1	TAF12	SSTLEVKDVQLHLER	114	4//10	8//34	1.731	1.21429	K.IYSSHAK[2019.1]K.A	Q16594 Q9HBM6	2	TAF9	IYSSHAKK	62
				-1	1.37583	JL030217_030317_Fusion_MS2_TBP_100D.10271.10271.6	N	7.16025	0.248883		//17	15//87	5.356	1.28571	K.SSTLEVK[1198.67]DVQLHLER.Q	Q16514	1	TAF12	SSTLEVKDVQLHLER	114	4//10	10//34	1.80425	1.35714	K.IYSSHAK[2019.1]K.A	Q16594 Q9HBM6	2	TAF9	IYSSHAKK	62
				-1	1.311	JL030217_030317_Fusion_MS2_TBP_5D.10557.10557.6	N	5.719	0.203603		//17	14//87	4.806	1.25	K.SSTLEVK[1198.67]DVQLHLER.Q	Q16514	1	TAF12	SSTLEVKDVQLHLER	114	2//10	7//34	0.913	0.785714	K.IYSSHAK[2019.1]K.A	Q16594 Q9HBM6	2	TAF9	IYSSHAKK	62
61	TAF12---TAF4
	1	TAF12:62---TAF4:868	16.7598
				0	0.952138	JL030217_030317_Fusion_MS2_TBP_85B.16495.16495.4	NP	16.7598	0.471747	2.11e-08	1//16	34//93	13.9712	3.4	R.SC[160.03]K[1136.69]DETFLLQAPLQR.R	O00268	1	TAF4	SCKDETFLLQAPLQR	868	//8	7//33	2.7885	1.71429	K.K[2071.08]LQDLVR.E	Q16514	1	TAF12	KLQDLVR	62	na	0	1.77273
				-1	1.81988	JL030217_030317_Fusion_MS2_TBP_5D.15168.15168.4	NP	12.6587	0.40832	8.42e-06	1//16	30//93	10.3987	2.76667	R.SC[160.03]K[1136.69]DETFLLQAPLQR.R	O00268	1	TAF4	SCKDETFLLQAPLQR	868	1//8	7//33	2.26	1.5	K.K[2071.08]LQDLVR.E	Q16514	1	TAF12	KLQDLVR	62	na	0	1.68182
				-4	17.5124	JL030217_030317_Fusion_MS2_TBP_85B.15155.15155.4	P	12.1587	0.363355	3.6e-08	//16	28//91	10.9283	2.7	R.SC[160.03]K[1264.79]DETFLLQAPLQR.R	O00268	1	TAF4	SCKDETFLLQAPLQR	868	//8	8//36	1.2305	1	K.KK[2071.08]LQDLVR.E	Q16514	1	TAF12	KKLQDLVR	62	na	0	1.43478
				-1	2.94795	JL030217_030317_Fusion_MS2_TBP_2uL.14299.14299.4	NP	11.4898	0.314667	2.63e-07	1//16	28//93	9.10075	2.43333	R.SC[160.03]K[1136.69]DETFLLQAPLQR.R	O00268	1	TAF4	SCKDETFLLQAPLQR	868	//8	6//33	2.389	1.42857	K.K[2071.08]LQDLVR.E	Q16514	1	TAF12	KLQDLVR	62	na	0	1.45455
				0	1.12569	JL030217_030317_Fusion_MS2_TBP_100D.15705.15705.4	NP	10.7792	0.305219	2e-06	//16	26//93	8.83675	2.46667	R.SC[160.03]K[1136.69]DETFLLQAPLQR.R	O00268	1	TAF4	SCKDETFLLQAPLQR	868	//8	6//33	1.9425	1.42857	K.K[2071.08]LQDLVR.E	Q16514	1	TAF12	KLQDLVR	62	na	0	1.45455
				-1	6.557	JL030217_030317_Fusion_MS2_TBP_85B.15829.15829.4	NP	10.2225	0.269144	9.91e-07	//16	23//91	8.78725	2.06667	R.SC[160.03]K[1264.79]DETFLLQAPLQR.R	O00268	1	TAF4	SCKDETFLLQAPLQR	868	//8	8//36	1.43525	1.1875	K.KK[2071.08]LQDLVR.E	Q16514	1	TAF12	KKLQDLVR	62	na	0	1.30435
				0	0.865363	JL030217_030317_Fusion_MS2_TBP_5D.15145.15145.4	NP	9.3395	0.255443	0.000705	//16	23//93	7.4185	2.03333	R.SC[160.03]K[1136.69]DETFLLQAPLQR.R	O00268	1	TAF4	SCKDETFLLQAPLQR	868	//8	6//33	1.921	1.42857	K.K[2071.08]LQDLVR.E	Q16514	1	TAF12	KLQDLVR	62	na	0	1.31818
				0	6.05902	JL030217_030317_Fusion_MS2_TBP_85B.15200.15200.4	P	9.292	0.239917	2.71e-05	//16	28//91	8.42375	2.56667	R.SC[160.03]K[1264.79]DETFLLQAPLQR.R	O00268	1	TAF4	SCKDETFLLQAPLQR	868	//8	8//36	0.86825	1.1875	K.KK[2071.08]LQDLVR.E	Q16514	1	TAF12	KKLQDLVR	62	na	0	1.52174
				0	1.83783	JL030217_030317_Fusion_MS2_TBP_2uL.14379.14379.4	N	7.959	0.245891		1//16	22//93	6.1885	2.10714	R.SC[160.03]K[1136.7]DETFLLQAPLQR.R	O00268	1	TAF4	SCKDETFLLQAPLQR	868	//8	6//33	1.7705	1.42857	K.K[2071.08]LQDLVR.E	Q16514	1	TAF12	KLQDLVR	62
				0	-9.1752	JL030217_030317_Fusion_MS2_TBP_85B.15821.15821.5	NP	7.60475	0.215563	0.000783	//16	17//117	6.29925	1.56667	R.SC[160.03]K[1264.79]DETFLLQAPLQR.R	O00268	1	TAF4	SCKDETFLLQAPLQR	868	//8	8//45	1.3055	1.1875	K.KK[2071.08]LQDLVR.E	Q16514	1	TAF12	KKLQDLVR	62	na	0	1.04348
				0	2.75543	JL030217_030317_Fusion_MS2_TBP_5D.14025.14025.5	P	6.79875	0.212192	0.0508	//16	17//117	6.19225	1.66667	R.SC[160.03]K[1264.79]DETFLLQAPLQR.R	O00268	1	TAF4	SCKDETFLLQAPLQR	868	//8	6//45	0.6065	0.6875	K.KK[2071.08]LQDLVR.E	Q16514	1	TAF12	KKLQDLVR	62	na	0	0.956522
	2	TAF12:61---TAF4:868	9.92925
				0	8.06084	JL030217_030317_Fusion_MS2_TBP_50B.15010.15010.4	N	9.92925	0.268692		//16	26//90	8.45175	2.75	R.SC[160.03]K[1420.89]DETFLLQAPLQR.R	O00268	1	TAF4	SCKDETFLLQAPLQR	868	//9	5//42	1.4775	0.75	K.K[2071.1]K[284.17]LQDLVR.E	Q16514	1	TAF12	KKLQDLVR	61
				-2	2.38896	JL030217_030317_Fusion_MS2_TBP_50B.15104.15104.4	N	9.198	0.242002		1//16	25//90	7.1965	2.35714	R.SC[160.03]K[1420.86]DETFLLQAPLQR.R	O00268	1	TAF4	SCKDETFLLQAPLQR	868	//9	7//42	2.0015	1.5	K.K[2071.07]K[284.17]LQDLVR.E	Q16514	1	TAF12	KKLQDLVR	61
				0	19.9614	JL030217_030317_Fusion_MS2_TBP_50B.15025.15025.4	N	9.18325	0.27468		//16	19//90	7.10475	1.82143	R.SC[160.03]K[1420.93]DETFLLQAPLQR.R	O00268	1	TAF4	SCKDETFLLQAPLQR	868	//9	6//42	2.0785	1.25	K.K[2071.14]K[284.17]LQDLVR.E	Q16514	1	TAF12	KKLQDLVR	61
				-2	16.3563	JL030217_030317_Fusion_MS2_TBP_50B.15001.15001.4	N	8.32875	0.219218		1//16	19//90	5.95175	1.67857	R.SC[160.03]K[1420.92]DETFLLQAPLQR.R	O00268	1	TAF4	SCKDETFLLQAPLQR	868	//9	6//42	2.377	1.25	K.K[2071.13]K[284.17]LQDLVR.E	Q16514	1	TAF12	KKLQDLVR	61
62	TAF1C---TBP
	1	TAF1C:95---TBP:195	3.71275
				0	3.0818	JL030217_030317_Fusion_MS2_TBP_100D.03810.03810.4	P	3.71275	0.173331	4.89e-08	//10	10//39	3.6195	1.5625	R.NAEYNPK[821.52]R.F	P20226	1	TBP	NAEYNPKR	195	//5	2//21	0.09325	0.25	R.K[1256.65]RPR.V	Q15572	3	TAF1C	KRPR	95	na	0	1
	2	TAF1C:552---TBP:195	7.40325
				-2	3.21467	JL030217_030317_Fusion_MS2_TBP_85B.20757.20757.4	P	7.40325	0.197607	0.0187	//15	24//99	7.11725	1.47059	R.IDSLPAFPLLEPK[1256.65]IQWR.L	Q15572	1	TAF1C	IDSLPAFPLLEPKIQWR	552	//10	3//35	0.286	0.3125	R.NAEYNPK[2288.29]R.F	P20226	1	TBP	NAEYNPKR	195	na	0	1
	3	TAF1C:124---TBP:225	9.924
				-2	-4.79008	JL030217_030317_Fusion_MS2_TBP_85B.22054.22054.4	NP	9.924	0.244289	0.00664	//12	21//126	5.104	1.09091	R.FLLDHGDVAFAPLGK[1747.82]LMLENFK.L	Q15572	1	TAF1C	FLLDHGDVAFAPLGKLMLENFK	124	1//15	16//70	4.82	1.65385	K.MVC[160.03]TGAK[2740.47]SEEQSR.L	P20226	1	TBP	MVCTGAKSEEQSR	225	na	2	1
				-3	5.35925	JL030217_030317_Fusion_MS2_TBP_85B.22066.22066.5	NP	8.70225	0.233972	0.374	//12	23//171	6.00225	1.27273	R.FLLDHGDVAFAPLGK[1747.82]LMLENFK.L	Q15572	1	TAF1C	FLLDHGDVAFAPLGKLMLENFK	124	2//15	11//91	2.7	1.03846	K.MVC[160.03]TGAK[2740.47]SEEQSR.L	P20226	1	TBP	MVCTGAKSEEQSR	225	na	2	0.914286
				-4	0.696188	JL030217_030317_Fusion_MS2_TBP_85B.22043.22043.4	P	6.11	0.161352	0.000994	//12	19//126	3.54675	0.75	R.FLLDHGDVAFAPLGK[1747.82]LMLENFK.L	Q15572	1	TAF1C	FLLDHGDVAFAPLGKLMLENFK	124	1//15	11//70	2.56325	0.769231	K.MVC[160.03]TGAK[2740.47]SEEQSR.L	P20226	1	TBP	MVCTGAKSEEQSR	225	na	2	0.828571
63	TAF1C---TAF1D
	1	TAF1C:95---TAF1D:142	9.7955
				-2	3.69746	JL030217_030317_Fusion_MS2_TBP_5D.12863.12863.4	P	9.7955	0.319832	0.000159	//15	24//108	9.70775	1.80556	R.GSGFPFLESENEK[821.52]NAPWR.K	Q9H5J8	1	TAF1D	GSGFPFLESENEKNAPWR	142	//5	1//18	0.08775	0.125	R.K[2330.13]RPR.V	Q15572	3	TAF1C	KRPR	95	na	0	1.13636
				0	-4.53678	JL030217_030317_Fusion_MS2_TBP_5D.12867.12867.4	P	8.64775	0.283449	0.000789	//15	23//108	8.561	1.55556	R.GSGFPFLESENEK[821.52]NAPWR.K	Q9H5J8	1	TAF1D	GSGFPFLESENEKNAPWR	142	//5	1//18	0.08675	0.125	R.K[2330.13]RPR.V	Q15572	3	TAF1C	KRPR	95	na	0	1.09091
64	TAF4---TBP
	1	TAF4:989---TBP:195	7.47675
				-1	7.10821	JL030217_030317_Fusion_MS2_TBP_2uL.08016.08016.4	N	7.47675	0.242319		//13	16//78	6.4075	1.83333	K.AK[1256.67]EMQQQELAQMR.Q	O00268	1	TAF4	AKEMQQQELAQMR	989	1//10	5//35	1.06925	0.714286	R.NAEYNPK[1855.95]R.F	P20226	1	TBP	NAEYNPKR	195
65	TAF4---TAF5
	1	TAF4:955---TAF5:518	5.54575
				-2	2.05742	JL030217_030317_Fusion_MS2_TBP_100D.17756.17756.4	P	5.54575	0.1265	9.49e-05	//16	16//103	3.475	1.02778	K.QASDLSLIDK[1845.96]ESDDVLER.I	Q15542	1	TAF5	QASDLSLIDKESDDVLER	518	//14	7//65	2.07075	0.625	K.FFEQLDQIEK[2298.16]QR.K	O00268	1	TAF4	FFEQLDQIEKQR	955	na	0	0.733333
				-2	0.755293	JL030217_030317_Fusion_MS2_TBP_85B.18636.18636.4	P	5.00175	0.120452	0.000184	//16	16//103	3.3035	1.11111	K.QASDLSLIDK[1845.96]ESDDVLER.I	Q15542	1	TAF5	QASDLSLIDKESDDVLER	518	//14	8//65	1.69825	0.666667	K.FFEQLDQIEK[2298.16]QR.K	O00268	1	TAF4	FFEQLDQIEKQR	955	na	2	0.766667
	3	TAF4:1019---TAF5:518	15.0883
				-1	3.35577	JL030217_030317_Fusion_MS2_TBP_50B.14728.14728.4	N	15.0883	0.34986		2//20	39//187	11.2413	1.36667	R.K[2281.15]VDC[160.03]PGPGSGAEGSGPGSVVPGSSGVGTPR.Q	O00268	1	TAF4	KVDCPGPGSGAEGSGPGSVVPGSSGVGTPR	1019	//16	12//99	3.847	1.03125	K.Q[111.03]ASDLSLIDK[2974.46]ESDDVLER.I	Q15542	1	TAF5	QASDLSLIDKESDDVLER	518
				-1	-2.93076	JL030217_030317_Fusion_MS2_TBP_50B.12806.12806.4	NP	15.0275	0.343989	1.11e-13	1//20	33//187	10.0895	1.26667	R.K[2298.16]VDC[160.03]PGPGSGAEGSGPGSVVPGSSGVGTPR.Q	O00268	1	TAF4	KVDCPGPGSGAEGSGPGSVVPGSSGVGTPR	1019	//16	18//103	4.938	1.52778	K.QASDLSLIDK[2974.45]ESDDVLER.I	Q15542	1	TAF5	QASDLSLIDKESDDVLER	518	na	2	1.02083
				-3	15.2301	JL030217_030317_Fusion_MS2_TBP_50B.12829.12829.4	N	13.285	0.310669		2//20	27//187	7.588	0.9	R.K[2298.23]VDC[160.03]PGPGSGAEGSGPGSVVPGSSGVGTPR.Q	O00268	1	TAF4	KVDCPGPGSGAEGSGPGSVVPGSSGVGTPR	1019	//16	20//103	5.697	1.82353	K.QASDLSLIDK[2974.52]ESDDVLER.I	Q15542	1	TAF5	QASDLSLIDKESDDVLER	518
				-4	-1.62957	JL030217_030317_Fusion_MS2_TBP_50B.12782.12782.4	P	12.8305	0.29631	4.34e-08	3//20	30//187	7.87675	1.01667	R.K[2298.16]VDC[160.03]PGPGSGAEGSGPGSVVPGSSGVGTPR.Q	O00268	1	TAF4	KVDCPGPGSGAEGSGPGSVVPGSSGVGTPR	1019	1//16	22//103	4.95375	1.75	K.QASDLSLIDK[2974.45]ESDDVLER.I	Q15542	1	TAF5	QASDLSLIDKESDDVLER	518	na	2	1.08333
				-1	7.67895	JL030217_030317_Fusion_MS2_TBP_50B.12784.12784.4	NP	11.3305	0.278449	3.21e-10	1//20	28//187	7.04175	1.13333	R.K[2298.16]VDC[160.03]PGPGSGAEGSGPGSVVPGSSGVGTPR.Q	O00268	1	TAF4	KVDCPGPGSGAEGSGPGSVVPGSSGVGTPR	1019	//16	20//103	4.28875	1.72222	K.QASDLSLIDK[2974.45]ESDDVLER.I	Q15542	1	TAF5	QASDLSLIDKESDDVLER	518	na	2	0.958333
				-2	9.78087	JL030217_030317_Fusion_MS2_TBP_2uL.13224.13224.4	NP	10.9545	0.326829	8.42e-12	//20	23//187	7.3595	0.8	R.K[2298.16]VDC[160.03]PGPGSGAEGSGPGSVVPGSSGVGTPR.Q	O00268	1	TAF4	KVDCPGPGSGAEGSGPGSVVPGSSGVGTPR	1019	//16	14//103	3.595	1.05556	K.QASDLSLIDK[2974.45]ESDDVLER.I	Q15542	1	TAF5	QASDLSLIDKESDDVLER	518	na	2	0.729167
				-3	7.06552	JL030217_030317_Fusion_MS2_TBP_2uL.14798.14798.4	N	10.7688	0.297533		//20	24//187	6.8595	0.9	R.K[2281.1]VDC[160.03]PGPGSGAEGSGPGSVVPGSSGVGTPR.Q	O00268	1	TAF4	KVDCPGPGSGAEGSGPGSVVPGSSGVGTPR	1019	//16	13//99	3.90925	1.1875	K.Q[111.03]ASDLSLIDK[2974.41]ESDDVLER.I	Q15542	1	TAF5	QASDLSLIDKESDDVLER	518
				-1	2.87455	JL030217_030317_Fusion_MS2_TBP_2uL.13233.13233.4	NP	10.4753	0.333601	2.12e-15	//20	27//187	8.101	0.9	R.K[2298.16]VDC[160.03]PGPGSGAEGSGPGSVVPGSSGVGTPR.Q	O00268	1	TAF4	KVDCPGPGSGAEGSGPGSVVPGSSGVGTPR	1019	//16	13//103	2.37425	0.777778	K.QASDLSLIDK[2974.45]ESDDVLER.I	Q15542	1	TAF5	QASDLSLIDKESDDVLER	518	na	2	0.791667
				-4	6.42508	JL030217_030317_Fusion_MS2_TBP_50B.12793.12793.5	P	9.54225	0.20523	0.000183	1//20	21//254	4.88475	0.766667	R.K[2298.16]VDC[160.03]PGPGSGAEGSGPGSVVPGSSGVGTPR.Q	O00268	1	TAF4	KVDCPGPGSGAEGSGPGSVVPGSSGVGTPR	1019	1//16	25//137	4.6575	1.80556	K.QASDLSLIDK[2974.45]ESDDVLER.I	Q15542	1	TAF5	QASDLSLIDKESDDVLER	518	na	2	0.916667
				0	6.59716	JL030217_030317_Fusion_MS2_TBP_2uL.14818.14818.4	N	7.3245	0.221488		1//20	18//187	4.491	0.6	R.K[2281.1]VDC[160.03]PGPGSGAEGSGPGSVVPGSSGVGTPR.Q	O00268	1	TAF4	KVDCPGPGSGAEGSGPGSVVPGSSGVGTPR	1019	//16	11//99	2.8335	1	K.Q[111.03]ASDLSLIDK[2974.41]ESDDVLER.I	Q15542	1	TAF5	QASDLSLIDKESDDVLER	518
	4	TAF4:1019---TAF5:531	16.569
				-2	-3.45918	JL030217_030317_Fusion_MS2_TBP_50B.09198.09198.4	NP	16.569	0.388551	1.48e-08	//20	44//191	14.167	1.91667	R.K[1529.8]VDC[160.03]PGPGSGAEGSGPGSVVPGSSGVGTPR.Q	O00268	1	TAF4	KVDCPGPGSGAEGSGPGSVVPGSSGVGTPR	1019	//13	7//57	2.402	0.954545	R.IMDEK[2974.45]TASELK.I	Q15542	1	TAF5	IMDEKTASELK	531	na	0	1.19512
				-1	4.26306	JL030217_030317_Fusion_MS2_TBP_50B.09200.09200.4	NP	14.8093	0.351351	2.06e-10	//20	41//191	12.6895	1.88333	R.K[1529.8]VDC[160.03]PGPGSGAEGSGPGSVVPGSSGVGTPR.Q	O00268	1	TAF4	KVDCPGPGSGAEGSGPGSVVPGSSGVGTPR	1019	//13	8//57	2.11975	1	R.IMDEK[2974.45]TASELK.I	Q15542	1	TAF5	IMDEKTASELK	531	na	0	1.14634
				-2	6.75793	JL030217_030317_Fusion_MS2_TBP_50B.09177.09177.4	P	13.2615	0.304753	2.86e-09	//20	41//191	11.0478	1.7	R.K[1529.8]VDC[160.03]PGPGSGAEGSGPGSVVPGSSGVGTPR.Q	O00268	1	TAF4	KVDCPGPGSGAEGSGPGSVVPGSSGVGTPR	1019	1//13	10//57	2.21375	1.09091	R.IMDEK[2974.45]TASELK.I	Q15542	1	TAF5	IMDEKTASELK	531	na	0	1.17073
	5	TAF4:958---TAF5:437	4.051
				0	-0.062563	JL030217_030317_Fusion_MS2_TBP_5D.04005.04005.4	NP	4.051	0.151002	0.000686	//10	7//43	0.9115	0.9375	K.QRK[1085.56]DEQER.E	O00268	1	TAF4	QRKDEQER	958	//9	10//36	3.1395	1.71429	K.DSDK[1353.7]LDK.I	Q15542	1	TAF5	DSDKLDK	437	na	0	0.933333
	6	TAF4:888---TAF5:266	15.174
				-3	5.26476	JL030217_030317_Fusion_MS2_TBP_100D.14934.14934.5	NP	15.174	0.440842	1.74e-11	//17	36//184	12.4072	2.43182	K.K[2749.21]HGITELHPDVVSYVSHATQQR.L	O00268	1	TAF4	KHGITELHPDVVSYVSHATQQR	888	//10	17//152	2.76675	0.815789	K.SFFEK[2767.44]FHGDQEC[160.03]YYQDDLR.V	Q15542	1	TAF5	SFFEKFHGDQECYYQDDLR	266	na	2	1.29268
				-1	11.4914	JL030217_030317_Fusion_MS2_TBP_100D.14932.14932.6	N	12.1275	0.363572		//17	24//136	7.6395	1.38636	K.K[2749.27]HGITELHPDVVSYVSHATQQR.L	O00268	1	TAF4	KHGITELHPDVVSYVSHATQQR	888	//10	14//112	4.488	1	K.SFFEK[2767.5]FHGDQEC[160.03]YYQDDLR.V	Q15542	1	TAF5	SFFEKFHGDQECYYQDDLR	266
				-3	15.5449	JL030217_030317_Fusion_MS2_TBP_100D.15014.15014.5	N	11.9975	0.357739		//17	32//184	10.2532	1.88636	K.K[2749.29]HGITELHPDVVSYVSHATQQR.L	O00268	1	TAF4	KHGITELHPDVVSYVSHATQQR	888	1//10	13//152	1.74425	0.583333	K.SFFEK[2767.52]FHGDQEC[160.03]YYQDDLR.V	Q15542	1	TAF5	SFFEKFHGDQECYYQDDLR	266
				-3	6.37029	JL030217_030317_Fusion_MS2_TBP_100D.14913.14913.6	NP	10.9945	0.362645	4.11e-10	//17	27//184	7.858	1.59091	K.K[2749.21]HGITELHPDVVSYVSHATQQR.L	O00268	1	TAF4	KHGITELHPDVVSYVSHATQQR	888	//10	12//152	3.1365	0.657895	K.SFFEK[2767.44]FHGDQEC[160.03]YYQDDLR.V	Q15542	1	TAF5	SFFEKFHGDQECYYQDDLR	266	na	2	0.95122
				-4	-1.17886	JL030217_030317_Fusion_MS2_TBP_85B.07056.07056.4	P	4.449	0.201677	0.0326	//17	4//136	0.2995	0.0909091	K.K[2749.21]HGITELHPDVVSYVSHATQQR.L	O00268	1	TAF4	KHGITELHPDVVSYVSHATQQR	888	//10	14//112	4.1495	0.736842	K.SFFEK[2767.44]FHGDQEC[160.03]YYQDDLR.V	Q15542	1	TAF5	SFFEKFHGDQECYYQDDLR	266	na	0	0.390244
	7	TAF4:888---TAF5:324	12.1892
				-3	0.28408	JL030217_030317_Fusion_MS2_TBP_100D.19952.19952.7	N	12.1892	0.293508		//11	15//167	4.4345	0.611111	R.HLQEK[2767.44]QNNQIWNIVQEHLYIDIFDGMPR.S	Q15542	1	TAF5	HLQEKQNNQIWNIVQEHLYIDIFDGMPR	324	//17	26//136	7.75475	1.63636	K.K[3743.89]HGITELHPDVVSYVSHATQQR.L	O00268	1	TAF4	KHGITELHPDVVSYVSHATQQR	888
	8	TAF4:888---TAF5:288	19.9488
				0	2.61428	JL030217_030317_Fusion_MS2_TBP_100D.09947.09947.4	NP	19.9488	0.597912	1.15e-08	//17	54//143	18.2368	3.61364	K.K[937.51]HGITELHPDVVSYVSHATQQR.L	O00268	1	TAF4	KHGITELHPDVVSYVSHATQQR	888	1//6	7//23	1.712	1.4	K.K[2767.44]EHMK.G	Q15542	1	TAF5	KEHMK	288	na	1	2.22222
				-2	0.0989916	JL030217_030317_Fusion_MS2_TBP_100D.09785.09785.6	NP	19.715	0.525502	0.00234	//17	52//188	18.3047	3.45455	K.K[937.51]HGITELHPDVVSYVSHATQQR.L	O00268	1	TAF4	KHGITELHPDVVSYVSHATQQR	888	1//6	7//29	1.41025	1.5	K.K[2767.44]EHMK.G	Q15542	1	TAF5	KEHMK	288	na	0	2.18519
				-1	-0.187957	JL030217_030317_Fusion_MS2_TBP_100D.09782.09782.4	NP	17.9707	0.517934	4.77e-05	//17	48//143	16.7185	3.38636	K.K[937.51]HGITELHPDVVSYVSHATQQR.L	O00268	1	TAF4	KHGITELHPDVVSYVSHATQQR	888	1//6	6//23	1.25225	1.1	K.K[2767.44]EHMK.G	Q15542	1	TAF5	KEHMK	288	na	0	1.96296
				-3	3.96901	JL030217_030317_Fusion_MS2_TBP_100D.09430.09430.4	N	16.7263	0.483557		1//17	47//143	14.4573	2.97727	K.K[953.51]HGITELHPDVVSYVSHATQQR.L	O00268	1	TAF4	KHGITELHPDVVSYVSHATQQR	888	//6	6//23	2.269	1.6	K.K[2767.45]EHM[147.04]K.G	Q15542	1	TAF5	KEHMK	288
				0	0.910166	JL030217_030317_Fusion_MS2_TBP_100D.09955.09955.6	NP	16.4375	0.510291	6.46e-07	1//17	51//188	14.7515	2.86364	K.K[937.51]HGITELHPDVVSYVSHATQQR.L	O00268	1	TAF4	KHGITELHPDVVSYVSHATQQR	888	2//6	9//29	1.686	2.2	K.K[2767.44]EHMK.G	Q15542	1	TAF5	KEHMK	288	na	1	2.14815
				-1	-5.13276	JL030217_030317_Fusion_MS2_TBP_100D.09779.09779.5	NP	16.322	0.531255	0.000113	2//17	54//188	15.108	3.5	K.K[937.51]HGITELHPDVVSYVSHATQQR.L	O00268	1	TAF4	KHGITELHPDVVSYVSHATQQR	888	2//6	8//29	1.214	1.4	K.K[2767.44]EHMK.G	Q15542	1	TAF5	KEHMK	288	na	1	2.2963
				-1	4.36167	JL030217_030317_Fusion_MS2_TBP_100D.09942.09942.5	NP	16.0265	0.489695	0.000491	1//17	51//188	14.3285	2.93182	K.K[937.51]HGITELHPDVVSYVSHATQQR.L	O00268	1	TAF4	KHGITELHPDVVSYVSHATQQR	888	1//6	9//29	1.698	1.6	K.K[2767.44]EHMK.G	Q15542	1	TAF5	KEHMK	288	na	2	2.18519
				-2	6.40888	JL030217_030317_Fusion_MS2_TBP_100D.09379.09379.5	N	13.215	0.400121		1//17	44//188	12.246	2.34091	K.K[953.52]HGITELHPDVVSYVSHATQQR.L	O00268	1	TAF4	KHGITELHPDVVSYVSHATQQR	888	//6	5//29	0.969	0.7	K.K[2767.46]EHM[147.04]K.G	Q15542	1	TAF5	KEHMK	288
				-2	10.8304	JL030217_030317_Fusion_MS2_TBP_100D.09988.09988.4	N	12.777	0.399543		//17	34//143	11.503	2.11364	K.K[937.47]HGITELHPDVVSYVSHATQQR.L	O00268	1	TAF4	KHGITELHPDVVSYVSHATQQR	888	1//6	6//23	1.274	1.1	K.K[2767.41]EHMK.G	Q15542	1	TAF5	KEHMK	288
				-2	3.63828	JL030217_030317_Fusion_MS2_TBP_100D.09842.09842.7	N	10.493	0.330816		2//17	29//143	9.5395	1.65909	K.K[937.49]HGITELHPDVVSYVSHATQQR.L	O00268	1	TAF4	KHGITELHPDVVSYVSHATQQR	888	1//6	6//23	0.9535	1.4	K.K[2767.43]EHMK.G	Q15542	1	TAF5	KEHMK	288
				-2	7.66601	JL030217_030317_Fusion_MS2_TBP_100D.13909.13909.6	N	10.3163	0.317667		//17	32//136	8.77025	2.11364	K.K[2157.03]HGITELHPDVVSYVSHATQQR.L	O00268	1	TAF4	KHGITELHPDVVSYVSHATQQR	888	//14	9//85	1.546	0.642857	K.K[2767.41]EHMK[284.17]GNETMLDFR.T	Q15542	1	TAF5	KEHMKGNETMLDFR	288
				0	11.0825	JL030217_030317_Fusion_MS2_TBP_100D.09367.09367.5	N	9.64725	0.322004		//17	26//188	8.30575	1.52273	K.K[953.46]HGITELHPDVVSYVSHATQQR.L	O00268	1	TAF4	KHGITELHPDVVSYVSHATQQR	888	//6	5//29	1.3415	1	K.K[2767.4]EHM[147.04]K.G	Q15542	1	TAF5	KEHMK	288
				-1	2.63969	JL030217_030317_Fusion_MS2_TBP_100D.13890.13890.6	N	9.041	0.250028		//17	28//136	7.42725	1.70455	K.K[2157.07]HGITELHPDVVSYVSHATQQR.L	O00268	1	TAF4	KHGITELHPDVVSYVSHATQQR	888	1//14	9//85	1.61375	0.714286	K.K[2767.45]EHMK[284.17]GNETMLDFR.T	Q15542	1	TAF5	KEHMKGNETMLDFR	288
				0	6.22044	JL030217_030317_Fusion_MS2_TBP_100D.09553.09553.5	N	8.21725	0.253427		//17	28//188	7.2405	1.52273	K.K[953.48]HGITELHPDVVSYVSHATQQR.L	O00268	1	TAF4	KHGITELHPDVVSYVSHATQQR	888	1//6	5//29	0.97675	1	K.K[2767.42]EHM[147.04]K.G	Q15542	1	TAF5	KEHMK	288
				-1	7.58794	JL030217_030317_Fusion_MS2_TBP_100D.10112.10112.5	P	8.15975	0.220781	0.0539	//17	32//188	7.4405	1.65909	K.K[937.51]HGITELHPDVVSYVSHATQQR.L	O00268	1	TAF4	KHGITELHPDVVSYVSHATQQR	888	//6	4//29	0.71925	0.6	K.K[2767.44]EHMK.G	Q15542	1	TAF5	KEHMK	288	na	0	1.33333
	9	TAF4:888---TAF5:292	16.3397
				-2	0.45771	JL030217_030317_Fusion_MS2_TBP_100D.13189.13189.7	N	16.3397	0.610501		1//17	34//137	12.6237	2.43182	K.K[1872.88]HGITELHPDVVSYVSHATQQR.L	O00268	1	TAF4	KHGITELHPDVVSYVSHATQQR	888	2//15	10//72	3.716	1.25	K.EHMK[2767.44]GNETMLDFR.T	Q15542	1	TAF5	EHMKGNETMLDFR	292
				-1	0.0632801	JL030217_030317_Fusion_MS2_TBP_100D.12676.12676.7	N	16.337	0.598195		//17	35//136	12.341	2.5	K.K[2000.98]HGITELHPDVVSYVSHATQQR.L	O00268	1	TAF4	KHGITELHPDVVSYVSHATQQR	888	2//16	14//79	3.996	1.38462	K.KEHMK[2767.44]GNETMLDFR.T	Q15542	1	TAF5	KEHMKGNETMLDFR	292
				-2	0.528	JL030217_030317_Fusion_MS2_TBP_100D.12669.12669.6	NP	16.182	0.494145	4.65e-10	//17	43//184	14.048	2.70455	K.K[2000.98]HGITELHPDVVSYVSHATQQR.L	O00268	1	TAF4	KHGITELHPDVVSYVSHATQQR	888	1//16	16//102	2.134	1.07143	K.KEHMK[2767.44]GNETMLDFR.T	Q15542	1	TAF5	KEHMKGNETMLDFR	292	na	2	1.58333
				-1	2.41952	JL030217_030317_Fusion_MS2_TBP_100D.13203.13203.7	N	15.2652	0.575081		1//17	32//137	11.516	2.18182	K.K[1872.9]HGITELHPDVVSYVSHATQQR.L	O00268	1	TAF4	KHGITELHPDVVSYVSHATQQR	888	2//15	10//72	3.74925	1.125	K.EHMK[2767.45]GNETMLDFR.T	Q15542	1	TAF5	EHMKGNETMLDFR	292
				0	4.33699	JL030217_030317_Fusion_MS2_TBP_100D.13274.13274.6	NP	15.1152	0.458747	1.01e-07	1//17	35//185	10.8927	2.02273	K.K[1872.89]HGITELHPDVVSYVSHATQQR.L	O00268	1	TAF4	KHGITELHPDVVSYVSHATQQR	888	1//15	13//92	4.2225	1.38462	K.EHMK[2767.44]GNETMLDFR.T	Q15542	1	TAF5	EHMKGNETMLDFR	292	na	2	1.37143
				-2	-0.780336	JL030217_030317_Fusion_MS2_TBP_100D.13164.13164.6	NP	14.7263	0.477064	7.6e-06	1//17	34//185	10.4622	1.88636	K.K[1872.89]HGITELHPDVVSYVSHATQQR.L	O00268	1	TAF4	KHGITELHPDVVSYVSHATQQR	888	1//15	14//92	4.264	1.5	K.EHMK[2767.44]GNETMLDFR.T	Q15542	1	TAF5	EHMKGNETMLDFR	292	na	2	1.37143
				-2	11.0769	JL030217_030317_Fusion_MS2_TBP_100D.12577.12577.6	NP	13.8102	0.440266	6.47e-09	//17	39//184	11.824	2.36364	K.K[2000.98]HGITELHPDVVSYVSHATQQR.L	O00268	1	TAF4	KHGITELHPDVVSYVSHATQQR	888	//16	15//102	1.98625	1.10714	K.KEHMK[2767.44]GNETMLDFR.T	Q15542	1	TAF5	KEHMKGNETMLDFR	292	na	2	1.44444
				-4	3.96361	JL030217_030317_Fusion_MS2_TBP_100D.12738.12738.5	P	13.728	0.405776	2.6e-10	//17	43//184	10.5712	2.38636	K.K[2000.98]HGITELHPDVVSYVSHATQQR.L	O00268	1	TAF4	KHGITELHPDVVSYVSHATQQR	888	2//16	21//102	3.15675	1.46429	K.KEHMK[2767.44]GNETMLDFR.T	Q15542	1	TAF5	KEHMKGNETMLDFR	292	na	2	1.66667
				-4	12.4617	JL030217_030317_Fusion_MS2_TBP_100D.13252.13252.5	P	13.6155	0.372629	9.9e-11	1//17	37//185	10.3517	2.06818	K.K[1872.89]HGITELHPDVVSYVSHATQQR.L	O00268	1	TAF4	KHGITELHPDVVSYVSHATQQR	888	//15	13//92	3.26375	1.34615	K.EHMK[2767.44]GNETMLDFR.T	Q15542	1	TAF5	EHMKGNETMLDFR	292	na	1	1.42857
				0	0.257757	JL030217_030317_Fusion_MS2_TBP_100D.13159.13159.5	NP	12.5738	0.307243	4.71e-09	//17	37//185	9.83475	2.06818	K.K[1872.89]HGITELHPDVVSYVSHATQQR.L	O00268	1	TAF4	KHGITELHPDVVSYVSHATQQR	888	//15	12//92	2.739	0.884615	K.EHMK[2767.44]GNETMLDFR.T	Q15542	1	TAF5	EHMKGNETMLDFR	292	na	1	1.37143
				-2	5.78397	JL030217_030317_Fusion_MS2_TBP_100D.12843.12843.6	N	12.4657	0.388892		1//17	27//137	8.825	1.72727	K.K[1888.86]HGITELHPDVVSYVSHATQQR.L	O00268	1	TAF4	KHGITELHPDVVSYVSHATQQR	888	//15	11//72	3.64075	1.375	K.EHM[147.04]K[2767.42]GNETMLDFR.T	Q15542	1	TAF5	EHMKGNETMLDFR	292
				-3	6.1721	JL030217_030317_Fusion_MS2_TBP_100D.12854.12854.6	N	11.619	0.393098		//17	23//137	8.112	1.38636	K.K[1888.86]HGITELHPDVVSYVSHATQQR.L	O00268	1	TAF4	KHGITELHPDVVSYVSHATQQR	888	//15	10//72	3.507	1.33333	K.EHM[147.04]K[2767.41]GNETMLDFR.T	Q15542	1	TAF5	EHMKGNETMLDFR	292
				-3	9.18224	JL030217_030317_Fusion_MS2_TBP_100D.12582.12582.5	P	11.5315	0.352037	1.53e-10	//17	37//184	9.48	2.11364	K.K[2000.98]HGITELHPDVVSYVSHATQQR.L	O00268	1	TAF4	KHGITELHPDVVSYVSHATQQR	888	//16	16//102	2.0515	1.07143	K.KEHMK[2767.44]GNETMLDFR.T	Q15542	1	TAF5	KEHMKGNETMLDFR	292	na	2	1.41667
				-2	5.3808	JL030217_030317_Fusion_MS2_TBP_100D.12863.12863.6	N	10.9868	0.332594		1//17	26//137	7.17225	1.5	K.K[1888.9]HGITELHPDVVSYVSHATQQR.L	O00268	1	TAF4	KHGITELHPDVVSYVSHATQQR	888	//15	11//72	3.8145	1.375	K.EHM[147.04]K[2767.46]GNETMLDFR.T	Q15542	1	TAF5	EHMKGNETMLDFR	292
				-1	6.38418	JL030217_030317_Fusion_MS2_TBP_100D.11622.11622.6	N	9.96025	0.296869		//17	29//136	8.99225	1.79545	K.K[2017]HGITELHPDVVSYVSHATQQR.L	O00268	1	TAF4	KHGITELHPDVVSYVSHATQQR	888	//16	11//79	0.968	0.807692	K.KEHMK[2767.47]GNETM[147.04]LDFR.T	Q15542	1	TAF5	KEHMKGNETMLDFR	292
				-1	4.42949	JL030217_030317_Fusion_MS2_TBP_100D.13184.13184.4	NP	7.69725	0.279864	1.55e-10	//17	21//137	5.83875	1.09091	K.K[1872.89]HGITELHPDVVSYVSHATQQR.L	O00268	1	TAF4	KHGITELHPDVVSYVSHATQQR	888	//15	9//72	1.8585	0.692308	K.EHMK[2767.44]GNETMLDFR.T	Q15542	1	TAF5	EHMKGNETMLDFR	292	na	0	0.857143
				-1	6.70155	JL030217_030317_Fusion_MS2_TBP_100D.12613.12613.4	NP	7.356	0.322901	1.33e-07	//17	23//136	5.13275	1.04545	K.K[2000.98]HGITELHPDVVSYVSHATQQR.L	O00268	1	TAF4	KHGITELHPDVVSYVSHATQQR	888	1//16	13//79	2.22325	0.857143	K.KEHMK[2767.44]GNETMLDFR.T	Q15542	1	TAF5	KEHMKGNETMLDFR	292	na	2	0.888889
				-4	-2.66433	JL030217_030317_Fusion_MS2_TBP_100D.13101.13101.5	P	7.173	0.204429	0.0427	//17	29//184	5.8275	1.59091	K.K[2000.98]HGITELHPDVVSYVSHATQQR.L	O00268	1	TAF4	KHGITELHPDVVSYVSHATQQR	888	1//16	9//102	1.3455	0.678571	K.KEHMK[2767.44]GNETMLDFR.T	Q15542	1	TAF5	KEHMKGNETMLDFR	292	na	1	1
				-1	1.1403	JL030217_030317_Fusion_MS2_TBP_100D.12848.12848.5	N	5.94975	0.185515		//17	18//185	4.164	0.795455	K.K[1888.88]HGITELHPDVVSYVSHATQQR.L	O00268	1	TAF4	KHGITELHPDVVSYVSHATQQR	888	//15	8//92	1.78575	0.625	K.EHM[147.04]K[2767.44]GNETMLDFR.T	Q15542	1	TAF5	EHMKGNETMLDFR	292
	10	TAF4:887---TAF5:288	11.2227
				-3	2.57848	JL030217_030317_Fusion_MS2_TBP_100D.13656.13656.6	N	11.2227	0.298125		//10	30//170	10.0638	1.68519	R.ILEIGK[937.5]K[284.17]HGITELHPDVVSYVSHATQQR.L	O00268	1	TAF4	ILEIGKKHGITELHPDVVSYVSHATQQR	887	//6	5//23	1.159	1.6	K.K[3576.92]EHMK.G	Q15542	1	TAF5	KEHMK	288
	11	TAF4:945---TAF5:518	13.2218
				0	6.6529	JL030217_030317_Fusion_MS2_TBP_5D.19027.19027.4	NP	13.2218	0.366528	1.61e-09	3//16	32//103	8.26125	2.30556	K.QASDLSLIDK[2002.08]ESDDVLER.I	Q15542	1	TAF5	QASDLSLIDKESDDVLER	518	//16	14//81	4.9605	1.32143	R.AQLK[2298.16]FFEQLDQIEK.Q	O00268	1	TAF4	AQLKFFEQLDQIEK	945	na	1	1.40625
				-1	3.05206	JL030217_030317_Fusion_MS2_TBP_100D.21845.21845.4	N	12.9753	0.406467		2//16	27//99	8.80475	2.3125	K.Q[111.03]ASDLSLIDK[2002.09]ESDDVLER.I	Q15542	1	TAF5	QASDLSLIDKESDDVLER	518	//16	13//81	4.1705	1.57692	R.AQLK[2281.14]FFEQLDQIEK.Q	O00268	1	TAF4	AQLKFFEQLDQIEK	945
				-3	2.32227	JL030217_030317_Fusion_MS2_TBP_100D.21861.21861.4	N	12.6657	0.396536		1//16	25//99	8.737	2.25	K.Q[111.03]ASDLSLIDK[2002.09]ESDDVLER.I	Q15542	1	TAF5	QASDLSLIDKESDDVLER	518	//16	13//81	3.92875	1.30769	R.AQLK[2281.14]FFEQLDQIEK.Q	O00268	1	TAF4	AQLKFFEQLDQIEK	945
				-1	6.52789	JL030217_030317_Fusion_MS2_TBP_85B.20908.20908.4	NP	12.1508	0.280585	0.00105	2//16	30//103	6.609	2.19444	K.QASDLSLIDK[2002.08]ESDDVLER.I	Q15542	1	TAF5	QASDLSLIDKESDDVLER	518	1//16	17//81	5.54175	1.60714	R.AQLK[2298.16]FFEQLDQIEK.Q	O00268	1	TAF4	AQLKFFEQLDQIEK	945	na	2	1.4375
				-4	0.652482	JL030217_030317_Fusion_MS2_TBP_85B.20915.20915.4	P	11.4582	0.289456	3.33e-06	1//16	26//103	5.99975	1.80556	K.QASDLSLIDK[2002.08]ESDDVLER.I	Q15542	1	TAF5	QASDLSLIDKESDDVLER	518	//16	15//81	5.4585	1.53571	R.AQLK[2298.16]FFEQLDQIEK.Q	O00268	1	TAF4	AQLKFFEQLDQIEK	945	na	1	1.21875
				-2	6.7154	JL030217_030317_Fusion_MS2_TBP_100D.20098.20098.4	NP	11.0678	0.333401	1.84e-09	2//16	27//103	6.10425	1.66667	K.QASDLSLIDK[2002.08]ESDDVLER.I	Q15542	1	TAF5	QASDLSLIDKESDDVLER	518	//16	11//81	4.9635	1.21429	R.AQLK[2298.16]FFEQLDQIEK.Q	O00268	1	TAF4	AQLKFFEQLDQIEK	945	na	0	1.1875
				-2	12.538	JL030217_030317_Fusion_MS2_TBP_85B.22598.22598.4	N	9.54975	0.266136		1//16	20//99	5.638	1.65625	K.Q[111.03]ASDLSLIDK[2002.13]ESDDVLER.I	Q15542	1	TAF5	QASDLSLIDKESDDVLER	518	//16	13//81	3.91175	1.57692	R.AQLK[2281.18]FFEQLDQIEK.Q	O00268	1	TAF4	AQLKFFEQLDQIEK	945
				-1	9.83024	JL030217_030317_Fusion_MS2_TBP_85B.22569.22569.4	N	8.80925	0.250241		1//16	19//99	5.6755	1.625	K.Q[111.03]ASDLSLIDK[2002.12]ESDDVLER.I	Q15542	1	TAF5	QASDLSLIDKESDDVLER	518	//16	10//81	3.13375	1.26923	R.AQLK[2281.17]FFEQLDQIEK.Q	O00268	1	TAF4	AQLKFFEQLDQIEK	945
				-1	0.399825	JL030217_030317_Fusion_MS2_TBP_85B.22615.22615.4	N	7.899	0.222947		//16	19//99	5.53825	1.71875	K.Q[111.03]ASDLSLIDK[2002.08]ESDDVLER.I	Q15542	1	TAF5	QASDLSLIDKESDDVLER	518	//16	9//81	2.36075	0.807692	R.AQLK[2281.13]FFEQLDQIEK.Q	O00268	1	TAF4	AQLKFFEQLDQIEK	945
				-1	11.2577	JL030217_030317_Fusion_MS2_TBP_100D.21909.21909.4	N	7.7715	0.204271		//16	18//99	3.82475	1.25	K.Q[111.03]ASDLSLIDK[2002.03]ESDDVLER.I	Q15542	1	TAF5	QASDLSLIDKESDDVLER	518	//16	13//81	3.94675	1.5	R.AQLK[2281.09]FFEQLDQIEK.Q	O00268	1	TAF4	AQLKFFEQLDQIEK	945
				-3	17.1868	JL030217_030317_Fusion_MS2_TBP_100D.21941.21941.4	N	6.23075	0.159226		//16	17//99	4.07925	1.40625	K.Q[111.03]ASDLSLIDK[2002.01]ESDDVLER.I	Q15542	1	TAF5	QASDLSLIDKESDDVLER	518	//16	11//81	2.1515	0.884615	R.AQLK[2281.07]FFEQLDQIEK.Q	O00268	1	TAF4	AQLKFFEQLDQIEK	945
67	TAF4---TAF9B
	1	TAF4:955---TAF9B:108	8.435
				-1	0.0114652	JL030217_030317_Fusion_MS2_TBP_5D.16852.16852.4	NP	8.435	0.23102	2.4e-07	//17	18//85	6.4325	1.86667	K.NQTPLPLIK[1845.96]PYAGPR.L	Q9HBM6	1	TAF9B	NQTPLPLIKPYAGPR	108	//14	7//65	2.0025	0.625	K.FFEQLDQIEK[1930.1]QR.K	O00268	1	TAF4	FFEQLDQIEKQR	955	na	1	0.925926
				-3	-0.566073	JL030217_030317_Fusion_MS2_TBP_2uL.15786.15786.4	NP	8.19625	0.207982	1.13e-09	//17	19//85	6.04975	1.9	K.NQTPLPLIK[1845.96]PYAGPR.L	Q9HBM6	1	TAF9B	NQTPLPLIKPYAGPR	108	//14	9//65	2.1465	0.916667	K.FFEQLDQIEK[1930.1]QR.K	O00268	1	TAF4	FFEQLDQIEKQR	955	na	1	0.962963
				0	0.444619	JL030217_030317_Fusion_MS2_TBP_50B.15664.15664.4	NP	7.13675	0.166558	1.71e-06	//17	19//85	5.68825	1.9	K.NQTPLPLIK[1845.96]PYAGPR.L	Q9HBM6	1	TAF9B	NQTPLPLIKPYAGPR	108	//14	9//65	1.4485	0.708333	K.FFEQLDQIEK[1930.1]QR.K	O00268	1	TAF4	FFEQLDQIEKQR	955	na	2	0.962963
				-2	-3.95911	JL030217_030317_Fusion_MS2_TBP_100D.17630.17630.4	P	6.947	0.183754	8.59e-05	//17	16//85	4.436	1.46667	K.NQTPLPLIK[1845.96]PYAGPR.L	Q9HBM6	1	TAF9B	NQTPLPLIKPYAGPR	108	//14	9//65	2.511	0.916667	K.FFEQLDQIEK[1930.1]QR.K	O00268	1	TAF4	FFEQLDQIEKQR	955	na	1	0.925926
				0	-3.23719	JL030217_030317_Fusion_MS2_TBP_100D.17645.17645.4	NP	5.99675	0.163598	9.52e-07	//17	17//85	4.36675	1.4	K.NQTPLPLIK[1845.96]PYAGPR.L	Q9HBM6	1	TAF9B	NQTPLPLIKPYAGPR	108	//14	8//65	1.63	0.75	K.FFEQLDQIEK[1930.1]QR.K	O00268	1	TAF4	FFEQLDQIEKQR	955	na	2	0.925926
				0	-5.15017	JL030217_030317_Fusion_MS2_TBP_85B.16953.16953.4	P	2.1535	0.0581171	0.00617	//17	6//98	1.003	0.294118	R.QKNQTPLPLIK[1845.96]PYAGPR.L	Q9HBM6	1	TAF9B	QKNQTPLPLIKPYAGPR	108	1//14	9//65	1.1505	0.625	K.FFEQLDQIEK[2186.26]QR.K	O00268	1	TAF4	FFEQLDQIEKQR	955	na	0	0.448276
				-2	1.85909	JL030217_030317_Fusion_MS2_TBP_85B.16956.16956.5	P	1.896	0.0475343	0.0569	1//17	9//129	1.16775	0.411765	R.QKNQTPLPLIK[1845.96]PYAGPR.L	Q9HBM6	1	TAF9B	QKNQTPLPLIKPYAGPR	108	1//14	6//83	0.72825	0.458333	K.FFEQLDQIEK[2186.26]QR.K	O00268	1	TAF4	FFEQLDQIEKQR	955	na	0	0.482759
				-4	8.77133	JL030217_030317_Fusion_MS2_TBP_85B.16973.16973.5	P	1.851	0.0466511	0.0192	//17	8//129	1.095	0.294118	R.QKNQTPLPLIK[1845.96]PYAGPR.L	Q9HBM6	1	TAF9B	QKNQTPLPLIKPYAGPR	108	1//14	5//83	0.756	0.416667	K.FFEQLDQIEK[2186.26]QR.K	O00268	1	TAF4	FFEQLDQIEKQR	955	na	0	0.448276
	2	TAF4:1081---TAF9B:99	10.3622
				-3	2.87758	JL030217_030317_Fusion_MS2_TBP_5D.16863.16863.5	NP	10.3622	0.302344	9.46e-08	2//16	25//131	7.53175	1.82353	R.QK[1915.08]NQTPLPLIKPYAGPR.L	Q9HBM6	1	TAF9B	QKNQTPLPLIKPYAGPR	99	//16	12//103	2.8305	1.10714	R.ETSHSLLLYK[2186.26]AFLK.	O00268	1	TAF4	ETSHSLLLYKAFLK	1081	na	1	1.12903
				-1	7.86632	JL030217_030317_Fusion_MS2_TBP_5D.16829.16829.5	P	9.31125	0.279785	2.19e-05	2//16	26//131	6.69125	1.85294	R.QK[1915.08]NQTPLPLIKPYAGPR.L	Q9HBM6	1	TAF9B	QKNQTPLPLIKPYAGPR	99	//16	12//103	2.62	0.964286	R.ETSHSLLLYK[2186.26]AFLK.	O00268	1	TAF4	ETSHSLLLYKAFLK	1081	na	1	1.16129	diff
				0	9.97266	JL030217_030317_Fusion_MS2_TBP_5D.18128.18128.5	N	7.6185	0.215956		1//16	20//131	5.30025	1.40625	R.QK[1897.11]NQTPLPLIKPYAGPR.L	Q9HBM6	1	TAF9B	QKNQTPLPLIKPYAGPR	99	//16	12//104	2.31825	1.26923	R.E[111.03]TSHSLLLYK[2186.29]AFLK.	O00268	1	TAF4	ETSHSLLLYKAFLK	1081
				-1	-1.73605	JL030217_030317_Fusion_MS2_TBP_5D.16795.16795.6	NP	6.20475	0.207368	0.00131	1//16	18//131	4.6215	1.29412	R.QK[1915.08]NQTPLPLIKPYAGPR.L	Q9HBM6	1	TAF9B	QKNQTPLPLIKPYAGPR	99	//16	10//103	1.58325	0.714286	R.ETSHSLLLYK[2186.26]AFLK.	O00268	1	TAF4	ETSHSLLLYKAFLK	1081	na	1	0.83871
	3	TAF4:929---TAF9B:130	6.634
				-1	7.33169	JL030217_030317_Fusion_MS2_TBP_85B.11283.11283.5	P	6.634	0.206143	0.008	//14	19//137	5.7795	1.5	K.NFSYK[966.65]DDDRYEQASDVR.A	O00268	1	TAF4	NFSYKDDDRYEQASDVR	929	//6	4//30	0.8545	1	R.LK[2373.09]SLIK.K	Q9HBM6	1	TAF9B	LKSLIK	130	na	0	0.913043
				0	-1.01463	JL030217_030317_Fusion_MS2_TBP_85B.11301.11301.4	P	6.46375	0.202191	1.03e-05	//14	20//104	5.72475	1.47059	K.NFSYK[966.65]DDDRYEQASDVR.A	O00268	1	TAF4	NFSYKDDDRYEQASDVR	929	//6	5//24	0.739	1.08333	R.LK[2373.09]SLIK.K	Q9HBM6	1	TAF9B	LKSLIK	130	na	0	1
	4	TAF4:1019---TAF9B:108	13.7822
				-3	11.4656	JL030217_030317_Fusion_MS2_TBP_50B.12267.12267.4	N	13.7822	0.30905		1//20	32//188	10.4115	1.46667	R.K[1930.05]VDC[160.03]PGPGSGAEGSGPGSVVPGSSGVGTPR.Q	O00268	1	TAF4	KVDCPGPGSGAEGSGPGSVVPGSSGVGTPR	1019	//17	14//85	3.37075	1.32143	K.NQTPLPLIK[2974.39]PYAGPR.L	Q9HBM6	1	TAF9B	NQTPLPLIKPYAGPR	108
				-1	11.3457	JL030217_030317_Fusion_MS2_TBP_50B.12219.12219.4	N	11.7345	0.26101		2//20	29//188	9.06975	1.16667	R.K[1930.16]VDC[160.03]PGPGSGAEGSGPGSVVPGSSGVGTPR.Q	O00268	1	TAF4	KVDCPGPGSGAEGSGPGSVVPGSSGVGTPR	1019	//17	12//85	2.66475	1	K.NQTPLPLIK[2974.5]PYAGPR.L	Q9HBM6	1	TAF9B	NQTPLPLIKPYAGPR	108
				-4	3.0852	JL030217_030317_Fusion_MS2_TBP_50B.12206.12206.4	P	10.234	0.241981	1.92e-07	//20	27//188	8.022	1.06667	R.K[1930.1]VDC[160.03]PGPGSGAEGSGPGSVVPGSSGVGTPR.Q	O00268	1	TAF4	KVDCPGPGSGAEGSGPGSVVPGSSGVGTPR	1019	//17	10//85	2.212	0.633333	K.NQTPLPLIK[2974.45]PYAGPR.L	Q9HBM6	1	TAF9B	NQTPLPLIKPYAGPR	108	na	2	0.777778
				-1	5.4669	JL030217_030317_Fusion_MS2_TBP_2uL.12861.12861.4	P	7.98075	0.227826	3.76e-11	2//20	30//188	6.24725	0.95	R.K[1930.1]VDC[160.03]PGPGSGAEGSGPGSVVPGSSGVGTPR.Q	O00268	1	TAF4	KVDCPGPGSGAEGSGPGSVVPGSSGVGTPR	1019	//17	10//85	1.7335	0.533333	K.NQTPLPLIK[2974.45]PYAGPR.L	Q9HBM6	1	TAF9B	NQTPLPLIKPYAGPR	108	na	2	0.844444
				-2	11.1554	JL030217_030317_Fusion_MS2_TBP_85B.13370.13370.5	P	7.14475	0.183512	1.22e-07	2//20	26//254	6.19275	0.783333	R.K[2186.26]VDC[160.03]PGPGSGAEGSGPGSVVPGSSGVGTPR.Q	O00268	1	TAF4	KVDCPGPGSGAEGSGPGSVVPGSSGVGTPR	1019	//17	7//129	0.952	0.411765	R.QKNQTPLPLIK[2974.45]PYAGPR.L	Q9HBM6	1	TAF9B	QKNQTPLPLIKPYAGPR	108	na	1	0.659574
				-4	7.01928	JL030217_030317_Fusion_MS2_TBP_85B.13360.13360.5	P	6.9955	0.199126	5.32e-10	2//20	22//254	5.7795	0.716667	R.K[2186.26]VDC[160.03]PGPGSGAEGSGPGSVVPGSSGVGTPR.Q	O00268	1	TAF4	KVDCPGPGSGAEGSGPGSVVPGSSGVGTPR	1019	//17	9//129	1.216	0.411765	R.QKNQTPLPLIK[2974.45]PYAGPR.L	Q9HBM6	1	TAF9B	QKNQTPLPLIKPYAGPR	108	na	0	0.659574
				-2	10.3386	JL030217_030317_Fusion_MS2_TBP_2uL.12856.12856.4	NP	6.118	0.199034	2.08e-07	//20	20//188	4.516	0.7	R.K[1930.1]VDC[160.03]PGPGSGAEGSGPGSVVPGSSGVGTPR.Q	O00268	1	TAF4	KVDCPGPGSGAEGSGPGSVVPGSSGVGTPR	1019	//17	9//85	1.602	0.6	K.NQTPLPLIK[2974.45]PYAGPR.L	Q9HBM6	1	TAF9B	NQTPLPLIKPYAGPR	108	na	1	0.6
				-2	12.6585	JL030217_030317_Fusion_MS2_TBP_50B.12250.12250.5	N	6.04375	0.163497		2//20	19//255	4.24825	0.65	R.K[1930.05]VDC[160.03]PGPGSGAEGSGPGSVVPGSSGVGTPR.Q	O00268	1	TAF4	KVDCPGPGSGAEGSGPGSVVPGSSGVGTPR	1019	//17	9//112	1.7955	0.678571	K.NQTPLPLIK[2974.39]PYAGPR.L	Q9HBM6	1	TAF9B	NQTPLPLIKPYAGPR	108
	5	TAF4:945---TAF9B:108	12.0757
				0	4.89927	JL030217_030317_Fusion_MS2_TBP_100D.19923.19923.4	NP	12.0757	0.394297	5.28e-09	1//16	17//81	5.378	1.60714	R.AQLK[1930.1]FFEQLDQIEK.Q	O00268	1	TAF4	AQLKFFEQLDQIEK	945	//17	20//85	6.69775	1.83333	K.NQTPLPLIK[2002.08]PYAGPR.L	Q9HBM6	1	TAF9B	NQTPLPLIKPYAGPR	108	na	2	1.24138
				-2	1.58694	JL030217_030317_Fusion_MS2_TBP_2uL.17701.17701.4	NP	11.9093	0.385101	3.57e-14	//16	16//81	4.67875	1.64286	R.AQLK[1930.1]FFEQLDQIEK.Q	O00268	1	TAF4	AQLKFFEQLDQIEK	945	//17	21//85	7.2305	1.96667	K.NQTPLPLIK[2002.08]PYAGPR.L	Q9HBM6	1	TAF9B	NQTPLPLIKPYAGPR	108	na	2	1.2069
				-1	4.34721	JL030217_030317_Fusion_MS2_TBP_85B.20788.20788.4	NP	11.2822	0.330707	3.32e-12	//16	14//81	4.6185	1.39286	R.AQLK[1930.1]FFEQLDQIEK.Q	O00268	1	TAF4	AQLKFFEQLDQIEK	945	1//17	24//85	6.66375	1.8	K.NQTPLPLIK[2002.08]PYAGPR.L	Q9HBM6	1	TAF9B	NQTPLPLIKPYAGPR	108	na	2	1.27586
				-2	9.93676	JL030217_030317_Fusion_MS2_TBP_5D.18888.18888.4	NP	11.0887	0.365495	6.18e-11	//16	17//81	4.9445	1.67857	R.AQLK[1930.1]FFEQLDQIEK.Q	O00268	1	TAF4	AQLKFFEQLDQIEK	945	//17	21//85	6.14425	1.76667	K.NQTPLPLIK[2002.08]PYAGPR.L	Q9HBM6	1	TAF9B	NQTPLPLIKPYAGPR	108	na	2	1.24138
				-1	2.48403	JL030217_030317_Fusion_MS2_TBP_5D.18874.18874.4	NP	9.46475	0.265197	2.06e-12	1//16	13//81	4.42525	1.17857	R.AQLK[1930.1]FFEQLDQIEK.Q	O00268	1	TAF4	AQLKFFEQLDQIEK	945	//17	17//85	5.0395	1.33333	K.NQTPLPLIK[2002.08]PYAGPR.L	Q9HBM6	1	TAF9B	NQTPLPLIKPYAGPR	108	na	1	1
				0	-2.76048	JL030217_030317_Fusion_MS2_TBP_100D.19916.19916.4	NP	8.76775	0.259816	3.8e-08	//16	11//81	4.38625	1.10714	R.AQLK[1930.1]FFEQLDQIEK.Q	O00268	1	TAF4	AQLKFFEQLDQIEK	945	//17	16//85	4.3815	1.23333	K.NQTPLPLIK[2002.08]PYAGPR.L	Q9HBM6	1	TAF9B	NQTPLPLIKPYAGPR	108	na	1	0.931034
70	TAF4---TAF9
	1	TAF4:955---TAF9:108	8.55975
				-2	4.09477	JL030217_030317_Fusion_MS2_TBP_85B.18277.18277.4	NP	8.55975	0.218936	1.38e-11	1//17	21//85	6.0985	1.83333	R.NQTPLPLIK[1845.96]PYSGPR.L	Q16594	1	TAF9	NQTPLPLIKPYSGPR	108	1//14	10//65	2.46125	0.833333	K.FFEQLDQIEK[1946.1]QR.K	O00268	1	TAF4	FFEQLDQIEKQR	955	na	2	1.14815
				-1	4.38218	JL030217_030317_Fusion_MS2_TBP_85B.18287.18287.4	NP	7.80375	0.218841	6.4e-12	1//17	21//85	6.0265	1.86667	R.NQTPLPLIK[1845.96]PYSGPR.L	Q16594	1	TAF9	NQTPLPLIKPYSGPR	108	//14	9//65	1.77725	0.666667	K.FFEQLDQIEK[1946.1]QR.K	O00268	1	TAF4	FFEQLDQIEKQR	955	na	2	1.03704
				0	-4.45568	JL030217_030317_Fusion_MS2_TBP_5D.16633.16633.4	NP	7.136	0.184522	6.9e-08	//17	20//85	4.96775	1.63333	R.NQTPLPLIK[1845.96]PYSGPR.L	Q16594	1	TAF9	NQTPLPLIKPYSGPR	108	//14	7//65	2.16825	0.625	K.FFEQLDQIEK[1946.1]QR.K	O00268	1	TAF4	FFEQLDQIEKQR	955	na	1	1
				-3	2.65772	JL030217_030317_Fusion_MS2_TBP_5D.16640.16640.4	NP	7.1355	0.196151	6.5e-07	1//17	18//85	4.19175	1.23333	R.NQTPLPLIK[1845.96]PYSGPR.L	Q16594	1	TAF9	NQTPLPLIKPYSGPR	108	//14	10//65	2.94375	0.958333	K.FFEQLDQIEK[1946.1]QR.K	O00268	1	TAF4	FFEQLDQIEKQR	955	na	2	1.03704
				-1	-6.97052	JL030217_030317_Fusion_MS2_TBP_2uL.15585.15585.4	NP	7.06375	0.207452	7.13e-10	1//17	18//85	4.752	1.36667	R.NQTPLPLIK[1845.96]PYSGPR.L	Q16594	1	TAF9	NQTPLPLIKPYSGPR	108	1//14	12//65	2.31175	1	K.FFEQLDQIEK[1946.1]QR.K	O00268	1	TAF4	FFEQLDQIEKQR	955	na	2	1.11111
				-1	0.286585	JL030217_030317_Fusion_MS2_TBP_100D.17481.17481.4	NP	6.15375	0.162486	0.00112	//17	16//85	3.9005	1.33333	R.NQTPLPLIK[1845.96]PYSGPR.L	Q16594	1	TAF9	NQTPLPLIKPYSGPR	108	//14	8//65	2.25325	0.75	K.FFEQLDQIEK[1946.1]QR.K	O00268	1	TAF4	FFEQLDQIEKQR	955	na	1	0.814815
				-1	11.4237	JL030217_030317_Fusion_MS2_TBP_100D.17416.17416.4	P	5.92175	0.153874	4.41e-06	//17	17//85	4.1485	1.43333	R.NQTPLPLIK[1845.96]PYSGPR.L	Q16594	1	TAF9	NQTPLPLIKPYSGPR	108	//14	9//65	1.77325	0.75	K.FFEQLDQIEK[1946.1]QR.K	O00268	1	TAF4	FFEQLDQIEKQR	955	na	2	0.888889
				-2	3.87921	JL030217_030317_Fusion_MS2_TBP_50B.15413.15413.4	P	5.43075	0.138747	4.15e-05	//17	18//85	4.6255	1.3	R.NQTPLPLIK[1845.96]PYSGPR.L	Q16594	1	TAF9	NQTPLPLIKPYSGPR	108	//14	7//65	0.80525	0.375	K.FFEQLDQIEK[1946.1]QR.K	O00268	1	TAF4	FFEQLDQIEKQR	955	na	1	0.925926
				0	-8.40757	JL030217_030317_Fusion_MS2_TBP_50B.15416.15416.4	P	4.62675	0.120638	3.15e-05	//17	16//85	3.286	1.16667	R.NQTPLPLIK[1845.96]PYSGPR.L	Q16594	1	TAF9	NQTPLPLIKPYSGPR	108	//14	7//65	1.34075	0.708333	K.FFEQLDQIEK[1946.1]QR.K	O00268	1	TAF4	FFEQLDQIEKQR	955	na	0	0.777778
	2	TAF4:1019---TAF9:130	9.51975
				-2	-1.14823	JL030217_030317_Fusion_MS2_TBP_50B.08121.08121.4	P	9.51975	0.228357	3.62e-05	//20	29//195	8.87225	1.23333	R.K[981.62]VDC[160.03]PGPGSGAEGSGPGSVVPGSSGVGTPR.Q	O00268	1	TAF4	KVDCPGPGSGAEGSGPGSVVPGSSGVGTPR	1019	//6	4//24	0.6475	1	R.LK[2974.45]SLQK.K	Q16594	1	TAF9	LKSLQK	130	na	0	0.861111
	3	TAF4:1019---TAF9:108	13.2647
				-2	1.9324	JL030217_030317_Fusion_MS2_TBP_50B.12031.12031.4	NP	13.2647	0.320928	2.93e-10	1//20	34//188	11.014	1.51667	R.K[1946.1]VDC[160.03]PGPGSGAEGSGPGSVVPGSSGVGTPR.Q	O00268	1	TAF4	KVDCPGPGSGAEGSGPGSVVPGSSGVGTPR	1019	//17	12//85	2.25075	0.9	R.NQTPLPLIK[2974.45]PYSGPR.L	Q16594	1	TAF9	NQTPLPLIKPYSGPR	108	na	2	1.02222
				-2	10.6704	JL030217_030317_Fusion_MS2_TBP_2uL.12682.12682.4	NP	12.6333	0.358019	1.99e-13	2//20	32//188	10.1572	1.31667	R.K[1946.1]VDC[160.03]PGPGSGAEGSGPGSVVPGSSGVGTPR.Q	O00268	1	TAF4	KVDCPGPGSGAEGSGPGSVVPGSSGVGTPR	1019	//17	13//85	2.476	0.866667	R.NQTPLPLIK[2974.45]PYSGPR.L	Q16594	1	TAF9	NQTPLPLIKPYSGPR	108	na	2	0.933333
				0	-2.7063	JL030217_030317_Fusion_MS2_TBP_50B.12021.12021.4	NP	8.7485	0.22221	5.02e-06	1//20	31//188	6.783	1.05	R.K[1946.1]VDC[160.03]PGPGSGAEGSGPGSVVPGSSGVGTPR.Q	O00268	1	TAF4	KVDCPGPGSGAEGSGPGSVVPGSSGVGTPR	1019	//17	10//85	1.9655	0.666667	R.NQTPLPLIK[2974.45]PYSGPR.L	Q16594	1	TAF9	NQTPLPLIKPYSGPR	108	na	2	0.888889
				-3	-0.872394	JL030217_030317_Fusion_MS2_TBP_2uL.12650.12650.4	NP	8.31325	0.224761	1.35e-09	//20	25//188	6.46275	0.833333	R.K[1946.1]VDC[160.03]PGPGSGAEGSGPGSVVPGSSGVGTPR.Q	O00268	1	TAF4	KVDCPGPGSGAEGSGPGSVVPGSSGVGTPR	1019	//17	9//85	1.8505	0.6	R.NQTPLPLIK[2974.45]PYSGPR.L	Q16594	1	TAF9	NQTPLPLIKPYSGPR	108	na	1	0.711111
				-1	4.19782	JL030217_030317_Fusion_MS2_TBP_2uL.12655.12655.4	P	8.02425	0.219083	4.3e-09	//20	22//188	6.6505	0.783333	R.K[1946.1]VDC[160.03]PGPGSGAEGSGPGSVVPGSSGVGTPR.Q	O00268	1	TAF4	KVDCPGPGSGAEGSGPGSVVPGSSGVGTPR	1019	//17	9//85	1.37375	0.433333	R.NQTPLPLIK[2974.45]PYSGPR.L	Q16594	1	TAF9	NQTPLPLIKPYSGPR	108	na	1	0.644444
				-1	-6.88946	JL030217_030317_Fusion_MS2_TBP_50B.12046.12046.5	P	6.9605	0.165388	3.55e-06	1//20	21//255	5.39675	0.666667	R.K[1946.1]VDC[160.03]PGPGSGAEGSGPGSVVPGSSGVGTPR.Q	O00268	1	TAF4	KVDCPGPGSGAEGSGPGSVVPGSSGVGTPR	1019	//17	10//112	1.56375	0.466667	R.NQTPLPLIK[2974.45]PYSGPR.L	Q16594	1	TAF9	NQTPLPLIKPYSGPR	108	na	2	0.644444
				-1	3.35884	JL030217_030317_Fusion_MS2_TBP_50B.12050.12050.5	P	5.96875	0.135572	0.000156	//20	18//255	4.428	0.666667	R.K[1946.1]VDC[160.03]PGPGSGAEGSGPGSVVPGSSGVGTPR.Q	O00268	1	TAF4	KVDCPGPGSGAEGSGPGSVVPGSSGVGTPR	1019	//17	10//112	1.54075	0.533333	R.NQTPLPLIK[2974.45]PYSGPR.L	Q16594	1	TAF9	NQTPLPLIKPYSGPR	108	na	2	0.577778
	4	TAF4:1019---TAF9:135	14.125
				-3	4.73222	JL030217_030317_Fusion_MS2_TBP_50B.06647.06647.4	NP	14.125	0.399598	6.13e-11	//20	38//196	11.226	1.65	R.K[1042.58]VDC[160.03]PGPGSGAEGSGPGSVVPGSSGVGTPR.Q	O00268	1	TAF4	KVDCPGPGSGAEGSGPGSVVPGSSGVGTPR	1019	//9	7//36	2.899	1.5	K.K[2974.45]ASTSAGR.I	Q16594	1	TAF9	KASTSAGR	135	na	0	1.13158
				-2	0.621391	JL030217_030317_Fusion_MS2_TBP_50B.06623.06623.4	NP	14.0183	0.404848	2.89e-10	//20	40//196	10.8413	1.58333	R.K[1042.58]VDC[160.03]PGPGSGAEGSGPGSVVPGSSGVGTPR.Q	O00268	1	TAF4	KVDCPGPGSGAEGSGPGSVVPGSSGVGTPR	1019	//9	8//36	3.177	1.75	K.K[2974.45]ASTSAGR.I	Q16594	1	TAF9	KASTSAGR	135	na	0	1.21053
	5	TAF4:929---TAF9:130	6.44275
				-1	-6.91477	JL030217_030317_Fusion_MS2_TBP_85B.09342.09342.4	P	6.44275	0.197506	9.59e-05	//14	17//104	5.96275	1.23529	K.NFSYK[981.62]DDDRYEQASDVR.A	O00268	1	TAF4	NFSYKDDDRYEQASDVR	929	//6	4//24	0.48	0.5	R.LK[2373.09]SLQK.K	Q16594	1	TAF9	LKSLQK	130	na	0	0.869565
				-1	2.60572	JL030217_030317_Fusion_MS2_TBP_85B.09349.09349.5	P	5.776	0.215382	0.000738	//14	18//137	5.3295	1.38235	K.NFSYK[981.62]DDDRYEQASDVR.A	O00268	1	TAF4	NFSYKDDDRYEQASDVR	929	//6	4//30	0.4465	0.5	R.LK[2373.09]SLQK.K	Q16594	1	TAF9	LKSLQK	130	na	0	0.913043
				0	1.7443	JL030217_030317_Fusion_MS2_TBP_85B.09320.09320.4	P	3.91475	0.115996	0.0382	//14	13//104	3.3305	0.705882	K.NFSYK[981.62]DDDRYEQASDVR.A	O00268	1	TAF4	NFSYKDDDRYEQASDVR	929	//6	4//24	0.58425	0.5	R.LK[2373.09]SLQK.K	Q16594	1	TAF9	LKSLQK	130	na	0	0.652174
	6	TAF4:958---TAF9:108	3.86225
				0	-9.03828	JL030217_030317_Fusion_MS2_TBP_85B.12202.12202.4	P	3.86225	0.111344	0.0215	//17	16//89	3.66125	1.16667	R.NQTPLPLIK[1069.54]PYSGPR.L	Q16594	1	TAF9	NQTPLPLIKPYSGPR	108	//7	2//29	0.201	0.333333	R.K[1946.1]DEQER.E	O00268	1	TAF4	KDEQER	958	na	0	0.857143
	7	TAF4:945---TAF9:108	10.1715
				-1	0.53766	JL030217_030317_Fusion_MS2_TBP_100D.19782.19782.4	NP	10.1715	0.307459	5.06e-11	//16	12//81	3.4925	1.17857	R.AQLK[1946.1]FFEQLDQIEK.Q	O00268	1	TAF4	AQLKFFEQLDQIEK	945	1//17	23//85	6.679	1.9	R.NQTPLPLIK[2002.08]PYSGPR.L	Q16594	1	TAF9	NQTPLPLIKPYSGPR	108	na	0	1.13793
				-1	12.0099	JL030217_030317_Fusion_MS2_TBP_100D.19759.19759.4	NP	9.32225	0.275925	3.18e-11	//16	11//81	3.7495	1.07143	R.AQLK[1946.1]FFEQLDQIEK.Q	O00268	1	TAF4	AQLKFFEQLDQIEK	945	//17	20//85	5.57275	1.6	R.NQTPLPLIK[2002.08]PYSGPR.L	Q16594	1	TAF9	NQTPLPLIKPYSGPR	108	na	0	1
				0	-3.58411	JL030217_030317_Fusion_MS2_TBP_5D.18747.18747.4	NP	8.984	0.248462	5.33e-09	//16	10//81	2.78425	0.928571	R.AQLK[1946.1]FFEQLDQIEK.Q	O00268	1	TAF4	AQLKFFEQLDQIEK	945	2//17	24//85	6.19975	1.9	R.NQTPLPLIK[2002.08]PYSGPR.L	Q16594	1	TAF9	NQTPLPLIKPYSGPR	108	na	0	1.17241
				-2	7.68206	JL030217_030317_Fusion_MS2_TBP_85B.20630.20630.4	NP	8.54375	0.252863	6.57e-09	//16	11//81	3.642	1.14286	R.AQLK[1946.1]FFEQLDQIEK.Q	O00268	1	TAF4	AQLKFFEQLDQIEK	945	1//17	20//85	4.90175	1.56667	R.NQTPLPLIK[2002.08]PYSGPR.L	Q16594	1	TAF9	NQTPLPLIKPYSGPR	108	na	0	1
				-2	-2.96585	JL030217_030317_Fusion_MS2_TBP_85B.20625.20625.4	NP	7.148	0.194906	6.16e-11	//16	11//81	3.619	1.14286	R.AQLK[1946.1]FFEQLDQIEK.Q	O00268	1	TAF4	AQLKFFEQLDQIEK	945	1//17	18//85	3.529	0.933333	R.NQTPLPLIK[2002.08]PYSGPR.L	Q16594	1	TAF9	NQTPLPLIKPYSGPR	108	na	0	0.965517
72	TAF5---TAF8
	2	TAF5:776---TAF8:20	3.471
				0	-7.08409	JL030217_030317_Fusion_MS2_TBP_5D.18017.18017.6	P	3.471	0.103075	0.00171	//4	13//379	2.7205	0.288889	K.AFEDLETDDFTTATGHINLPENSQELLLGTYMTK[2111.04]STPVVHLHFTR.R	Q15542	1	TAF5	AFEDLETDDFTTATGHINLPENSQELLLGTYMTKSTPVVHLHFTR	776	//18	6//127	0.7505	0.176471	R.SGSK[5354.64]QSTNPADNYHLAR.R	Q7Z7C8	1	TAF8	SGSKQSTNPADNYHLAR	20	na	0	0.274194
73	TAF5---TAF9B
	1	TAF5:531---TAF9B:135	9.241
				0	1.28953	JL030217_030317_Fusion_MS2_TBP_85B.06784.06784.4	NP	9.241	0.276503	7.08e-08	4//13	25//65	6.18175	2.86364	R.IMDEK[1021.57]TASELK.I	Q15542	1	TAF5	IMDEKTASELK	531	//8	8//38	3.05925	1.57143	K.K[1529.8]GPNQGR.L	Q9HBM6	1	TAF9B	KGPNQGR	135	na	0	1.77778
				0	5.25081	JL030217_030317_Fusion_MS2_TBP_2uL.06451.06451.4	NP	5.09975	0.179442	1.64e-07	2//13	20//65	4.1335	2	R.IMDEK[1021.57]TASELK.I	Q15542	1	TAF5	IMDEKTASELK	531	//8	5//38	0.96625	0.714286	K.K[1529.8]GPNQGR.L	Q9HBM6	1	TAF9B	KGPNQGR	135	na	0	1.33333
	2	TAF5:531---TAF9B:134	5.67425
				-2	3.18676	JL030217_030317_Fusion_MS2_TBP_85B.09804.09804.4	N	5.67425	0.170821		2//13	19//66	4.395	2.3	R.IMDEK[853.56]TASELK.I	Q15542	1	TAF5	IMDEKTASELK	531	2//7	7//22	1.27925	1.875	K.SLIK[1529.79]K.G	Q9HBM6	1	TAF9B	SLIKK	134
	3	TAF5:531---TAF9B:154	7.8885
				-3	13.592	JL030217_030317_Fusion_MS2_TBP_50B.11721.11721.4	N	7.8885	0.171896		//11	20//150	6.132	1.02	R.LSVGAVSSK[1529.75]PTTPTIATPQTVSVPNK.V	Q9HBM6	1	TAF9B	LSVGAVSSKPTTPTIATPQTVSVPNK	154	2//13	10//57	1.7565	1.2	R.IMDEK[2845.53]TASELK.I	Q15542	1	TAF5	IMDEKTASELK	531
				-2	3.08699	JL030217_030317_Fusion_MS2_TBP_50B.11725.11725.4	NP	7.24675	0.161678	0.023	//11	24//150	5.9725	1	R.LSVGAVSSK[1529.8]PTTPTIATPQTVSVPNK.V	Q9HBM6	1	TAF9B	LSVGAVSSKPTTPTIATPQTVSVPNK	154	1//13	8//57	1.27425	0.863636	R.IMDEK[2845.58]TASELK.I	Q15542	1	TAF5	IMDEKTASELK	531	na	0	0.864865
74	TAF5---TAF6
	1	TAF5:708---TAF6:158	3.92575
				-1	0.246993	JL030217_030317_Fusion_MS2_TBP_85B.19147.19147.5	P	3.92575	0.119148	0.000199	//8	19//203	2.10525	0.5	R.VLLWDIGHGLMVGELK[1636.87]GHTDTVC[160.03]SLR.F	Q15542	1	TAF5	VLLWDIGHGLMVGELKGHTDTVCSLR	708	1//14	9//82	1.8205	0.666667	K.EQQK[3171.66]AEATEPLK.S	P49848	1	TAF6	EQQKAEATEPLK	158	na	1	0.710526
	2	TAF5:318---TAF6:8	9.61725
				-1	2.666	JL030217_030317_Fusion_MS2_TBP_50B.12528.12528.4	NP	9.61725	0.290065	0.015	1//14	21//81	8.67425	2.32143	K.LK[1287.72]LSNTVLPSESMK.V	P49848	1	TAF6	LKLSNTVLPSESMK	8	5//10	13//37	0.943	1.5625	R.DSYQLLK[1812.01]R.H	Q15542	1	TAF5	DSYQLLKR	318	na	2	1.45455
				-1	1.25579	JL030217_030317_Fusion_MS2_TBP_85B.13779.13779.4	NP	9.52325	0.277545	4.66e-05	//17	17//89	6.06375	1.46667	K.KLK[1287.72]LSNTVLPSESMK.V	P49848	1	TAF6	KLKLSNTVLPSESMK	8	//10	9//36	3.4595	1.375	R.DSYQLLK[1940.1]R.H	Q15542	1	TAF5	DSYQLLKR	318	na	1	1
	3	TAF5:318---TAF6:209	2.989
				0	-1.06448	JL030217_030317_Fusion_MS2_TBP_85B.09307.09307.4	P	2.989	0.10286	0.0137	5//10	14//39	2.81725	2.1875	R.DSYQLLK[778.51]R.H	Q15542	1	TAF5	DSYQLLKR	318	//4	2//17	0.17175	0.25	R.LK[1287.72]PR.S	P49848	1	TAF6	LKPR	209	na	0	1.33333
	4	TAF5:318---TAF6:6	7.5615
				0	-3.25078	JL030217_030317_Fusion_MS2_TBP_85B.13822.13822.5	P	7.5615	0.251138	0.00585	//16	16//122	6.715	1.63333	K.K[1287.72]LKLSNTVLPSESMK.V	P49848	1	TAF6	KLKLSNTVLPSESMK	6	//10	4//45	0.8465	0.75	R.DSYQLLK[1940.1]R.H	Q15542	1	TAF5	DSYQLLKR	318	na	0	0.826087
				0	1.48804	JL030217_030317_Fusion_MS2_TBP_85B.13799.13799.5	P	7.3705	0.249302	0.000115	1//16	16//122	6.49525	1.56667	K.K[1287.72]LKLSNTVLPSESMK.V	P49848	1	TAF6	KLKLSNTVLPSESMK	6	//10	6//45	0.87525	0.875	R.DSYQLLK[1940.1]R.H	Q15542	1	TAF5	DSYQLLKR	318	na	0	0.869565
				-1	0.73659	JL030217_030317_Fusion_MS2_TBP_50B.14205.14205.4	N	7.13	0.201012		//15	21//96	5.96075	1.56667	K.K[1287.72]LK[284.17]LSNTVLPSESMK.V	P49848	1	TAF6	KLKLSNTVLPSESMK	6	1//10	10//36	1.16925	1.64286	R.DSYQLLK[2096.18]R.H	Q15542	1	TAF5	DSYQLLKR	318
	5	TAF5:292---TAF6:209	2.58575
				-2	5.43154	JL030217_030317_Fusion_MS2_TBP_100D.12200.12200.5	P	2.58575	0.076966	0.249	//15	13//145	2.41475	0.944444	R.LK[1872.89]PRSIHELSVEQQLYYK.E	P49848	1	TAF6	LKPRSIHELSVEQQLYYK	209	1//15	5//92	0.171	0.192308	K.EHMK[2496.37]GNETMLDFR.T	Q15542	1	TAF5	EHMKGNETMLDFR	292	na	0	0.548387
76	TAF7---TBP
	1	TAF7:129---TBP:333	8.08475
				0	8.13763	JL030217_030317_Fusion_MS2_TBP_5D.19063.19063.6	NP	8.08475	0.228576	5.7e-06	//12	15//162	3.576	0.925	K.VRAEIYEAFENIYPILK[1832.07]GFR.K	P20226	1	TBP	VRAEIYEAFENIYPILKGFR	333	1//14	15//98	4.50875	1.5	K.K[2693.46]FIWNHGITLPLK.N	Q15545	1	TAF7	KFIWNHGITLPLK	129	na	0	0.848485
