# Supplementary material for: TAF8 regions important for TFIID lobe B assembly or for TAF2 interactions are required for embryonic stem cell survival
Source: J Biol Chem. 2021 Oct 9;297(5):101288. doi: 10.1016/j.jbc.2021.101288 (PMC8564675; doi:10.1016/j.jbc.2021.101288)
Supplement: Table S5 [file mmc4.xlsx]

## Sheet: NSAF
Protein FDR Confidence: Combined	Accession Uniprot	Description	Gene name	Exp. q-value: Combined	Sum PEP Score	Coverage [%]	# Peptides	# PSMs	# Unique Peptides	# AAs	MW [kDa]	calc. pI	anti-Flag IP Flag-TAF8 FL 1	anti-Flag IP Flag-TAF8 FL 2	anti-Flag IP Flag-TAF8 FL 3	anti-Flag IP Flag-TAF8 delta 117-140 (1)	anti-Flag IP Flag-TAF8 delta 117-140 (2)	anti-Flag IP Flag-TAF8 delta 117-140 (3)	anti-Flag IP Flag-TAF8 delta 141-184 (1)	anti-Flag IP Flag-TAF8 delta 141-184 (2)	anti-Flag IP Flag-TAF8 delta 141-184 (3)	anti-TAF7 IP WT ESC NE (1)	anti-TAF7 IP WT ESC NE (2)	anti-TAF7 IP WT ESC NE (3)	anti-TAF7 IP Flag-TAF8 (1)	anti-TAF7 IP Flag-TAF8 (2)	anti-TAF7 IP Flag-TAF8 (3)	anti-TAF7 IP Flag-TAF8 delta 117-140 (1)	anti-TAF7 IP Flag-TAF8 delta 117-140 (2)	anti-TAF7 IP Flag-TAF8 delta 117-140 (3)	anti-TAF7 IP Flag TAF8 delta 141-184 (1)	anti-TAF7 IP Flag TAF8 delta 141-184 (2)	anti-TAF7 IP Flag TAF8 delta 141-184 (3)	Modifications
High	B1Q2W7	Transcription initiation factor TFIID subunit	Taf1	0	95.028	22	32	155	32	1893	214.5	5.12	0	0	0	0	0	0	0	0	0	5.81053	1.11678	3.24315	4.15654	5.99492	5.35507	4.46122	3.05767	3.14752	6.14947	4.32618	3.0585	Oxidation [M577; M778; M900; M912; M942; M963; M1128; M1153; M1294; M1446; M1494; M1569]; Carbamidomethyl [C301; C906; C907; C967; C980; C1285; C1288; C1498; C1621]
High	Q8C176	Transcription initiation factor TFIID subunit 2	Taf2	0	47.479	20	16	88	16	1104	126.9	8.1	0	0	0	0	0	0	0	0	0	4.52871	3.82983	3.7073	2.85084	6.1676	3.06073	4.70741	5.24291	1.96254	4.5845	5.70614	3.67104	Oxidation [M160; M788]; Carbamidomethyl [C24; C84; C170; C680]
High	Q5HZG4	Transcription initiation factor TFIID subunit 3	Taf3	0	25.451	16	12	49	12	932	105	9.19	0	0	0	0	0	0	0	0	0	3.21869	2.26831	2.19574	3.37696	1.82646	2.71919	3.4851	4.65786	2.32472	2.17223	2.02776	2.48487	Oxidation [M347; M486; M663; M678; M685]; Carbamidomethyl [C432]
High	A0A3Q4EGS4	Transcription initiation factor TFIID subunit 4B	Taf4b	0	24.035	15	10	42	9	850	89.5	9.36	1.11913	0	0	0	0	0	0	0	0	3.5292	1.24357	3.00946	0.925685	4.67287	1.98768	3.82131	0	0	4.76356	2.96451	2.72459	Oxidation [M560]
High	F8VPY2	Transcription initiation factor TFIID subunit 5	Taf5	0	70.989	34	17	142	17	801	86.9	5.64	9.50069	12.6863	7.13432	6.59855	1.13994	6.70903	0	0	0	4.99346	9.23749	8.30324	6.38503	7.08389	7.38244	7.29913	7.22618	6.08607	9.47806	3.14586	7.22815	Oxidation [M356; M732]; Carbamidomethyl [C228; C232; C274; C633; C662]; Met-loss+Acetyl [N-Term]
High	Q62311	Transcription initiation factor TFIID subunit 6	Taf6	0	100.985	54	27	250	27	678	72.6	8.6	12.6273	11.2409	9.83337	4.67738	2.69349	3.17046	0	0	0	22.1226	20.2676	12.0733	15.667	19.2487	14.9515	15.3303	18.1414	16.7771	15.6765	20.4411	15.371	Oxidation [M19; M255; M290]; Carbamidomethyl [C141; C231; C235; C431; C460; C644]
High	Q9R1C0	Transcription initiation factor TFIID subunit 7	Taf7	0	52.988	47	14	135	14	341	39.1	5.33	0	0	0	0	0	0	0	0	0	20.5266	18.5988	22.5047	18.4594	23.2958	19.8185	17.1455	19.0959	22.2382	19.2952	16.6264	25.4681	Oxidation [M204; M271]; Carbamidomethyl [C72]
High	Q9EQH4	Transcription initiation factor TFIID subunit 8	Taf8	0	116.036	51	10	206	10	308	34	6.46	55.5929	70.1094	61.8462	65.21	80.044	80.2601	100	100	100	12.9862	6.86385	13.2885	7.66395	9.21136	5.48547	8.43666	7.04729	5.27591	4.92982	6.13595	7.51915	Oxidation [M62; M98; M115]; Met-loss+Acetyl [N-Term]
High	Q8VI33	Transcription initiation factor TFIID subunit 9	Taf9	0	37.324	62	12	100	12	264	29	7.91	3.60325	0	3.6077	4.00412	3.45869	0	0	0	0	11.363	20.0196	13.5654	17.8825	12.8959	31.9986	17.2248	21.9249	24.6209	19.1715	21.4758	15.3516	Oxidation [M18; M19; M26; M170; M180; M191; M230]; Carbamidomethyl [C121]
High	Q8K0H5	Transcription initiation factor TFIID subunit 10	Taf10	0	22.95	31	4	27	4	218	21.8	6.55	13.0907	0	13.1069	14.5471	8.37702	9.86043	0	0	0	0	0	2.34682	3.60932	2.60284	0	2.97992	3.31891	4.96936	4.64338	5.77943	5.3117	Carbamidomethyl [C174]; Oxidation [M197]
High	Q99JX1	Transcription initiation factor TFIID subunit 11	Taf11	0	14.579	36	6	22	6	211	23.3	5.24	0	0	0	0	0	0	0	0	0	0	5.00964	4.84936	7.45812	5.37839	0	6.15756	10.287	5.13422	4.79743	5.97116	5.48791	Oxidation [M106]
Medium	E9QNT5	Transcription initiation factor TFIID subunit 12	Taf12	0.017	1.787	5	1	7	1	213	23.5	8.66	4.466	5.96346	4.47151	4.96286	4.28683	0	0	0	0	0	0	2.40191	1.84702	0	0	0	0	0	0	0	0
High	P61216	Transcription initiation factor TFIID subunit 13	Taf13	0	6.675	31	2	8	2	124	14.3	4.81	0	0	0	0	0	0	0	0	0	8.06403	8.52446	4.12587	6.34542	0	0	5.23889	0	4.36823	0	0	4.66915	Met-loss+Acetyl [N-Term]
High	P29037	TATA box-binding protein	Tbp	0	6.863	8	3	23	3	350	38.9	6.11	0	0	0	0	0	0	0	0	0	2.85697	3.02009	4.38521	3.37214	1.6212	7.24082	3.71213	0	3.0952	4.33824	5.39964	1.65421	Oxidation [M213; M269]; Carbamidomethyl [C273]

## Sheet: PSMs and Unique peptides
													PSMs																					Unique peptides
Protein FDR Confidence: Combined	Accession	Description	Gene name	Exp. q-value: Combined	Sum PEP Score	Coverage [%]	# Peptides	# PSMs	# Unique Peptides	# AAs	MW [kDa]	calc. pI	anti-Flag IP Flag-TAF8 FL 1	anti-Flag IP Flag-TAF8 FL 2	anti-Flag IP Flag-TAF8 FL 3	anti-Flag IP Flag-TAF8 delta 117-140 (1)	anti-Flag IP Flag-TAF8 delta 117-140 (2)	anti-Flag IP Flag-TAF8 delta 117-140 (3)	anti-Flag IP Flag-TAF8 delta 141-184 (1)	anti-Flag IP Flag-TAF8 delta 141-184 (2)	anti-Flag IP Flag-TAF8 delta 141-184 (3)	anti-TAF7 IP WT ESC NE (1)	anti-TAF7 IP WT ESC NE (2)	anti-TAF7 IP WT ESC NE (3)	anti-TAF7 IP Flag-TAF8 (1)	anti-TAF7 IP Flag-TAF8 (2)	anti-TAF7 IP Flag-TAF8 (3)	anti-TAF7 IP Flag-TAF8 delta 117-140 (1)	anti-TAF7 IP Flag-TAF8 delta 117-140 (2)	anti-TAF7 IP Flag-TAF8 delta 117-140 (3)	anti-TAF7 IP Flag TAF8 delta 141-184 (1)	anti-TAF7 IP Flag TAF8 delta 141-184 (2)	anti-TAF7 IP Flag TAF8 delta 141-184 (3)	anti-Flag IP Flag-TAF8 FL 1	anti-Flag IP Flag-TAF8 FL 2	anti-Flag IP Flag-TAF8 FL 3	anti-Flag IP Flag-TAF8 delta 117-140 (1)	anti-Flag IP Flag-TAF8 delta 117-140 (2)	anti-Flag IP Flag-TAF8 delta 117-140 (3)	anti-Flag IP Flag-TAF8 delta 141-184 (1)	anti-Flag IP Flag-TAF8 delta 141-184 (2)	anti-Flag IP Flag-TAF8 delta 141-184 (3)	anti-TAF7 IP WT ESC NE (1)	anti-TAF7 IP WT ESC NE (2)	anti-TAF7 IP WT ESC NE (3)	anti-TAF7 IP Flag-TAF8 (1)	anti-TAF7 IP Flag-TAF8 (2)	anti-TAF7 IP Flag-TAF8 (3)	anti-TAF7 IP Flag-TAF8 delta 117-140 (1)
High	B1Q2W7	Transcription initiation factor TFIID subunit	Taf1	0	95.028	22	32	155	32	1893	214.5	5.12										11	2	12	20	20	12	13	8	11	23	13	10										11	2	8	13	16	10	9
High	Q8C176	Transcription initiation factor TFIID subunit 2	Taf2	0	47.479	20	16	88	16	1104	126.9	8.1										5	4	8	8	12	4	8	8	4	10	10	7										5	4	8	7	12	3	6
High	Q5HZG4	Transcription initiation factor TFIID subunit 3	Taf3	0	25.451	16	12	49	12	932	105	9.19										3	2	4	8	3	3	5	6	4	4	3	4										3	2	3	7	3	3	4
High	A0A3Q4EGS4	Transcription initiation factor TFIID subunit 4B	Taf4b	0	24.035	15	10	42	9	850	89.5	9.36	1									3	1	5	2	7	2	5			8	4	4	1									3	1	4	2	7	2	5
High	F8VPY2	Transcription initiation factor TFIID subunit 5	Taf5	0	70.989	34	17	142	17	801	86.9	5.64	8	8	6	5	1	5				4	7	13	13	10	7	9	8	9	15	4	10	8	7	6	4	1	5				3	6	8	10	8	5	8
High	Q62311	Transcription initiation factor TFIID subunit 6	Taf6	0	100.985	54	27	250	27	678	72.6	8.6	9	6	7	3	2	2				15	13	16	27	23	12	16	17	21	21	22	18	8	6	7	3	2	2				12	12	14	19	17	8	12
High	Q9R1C0	Transcription initiation factor TFIID subunit 7	Taf7	0	52.988	47	14	135	14	341	39.1	5.33										7	6	15	16	14	8	9	9	14	13	9	15										5	5	9	10	8	6	7
High	Q9EQH4	Transcription initiation factor TFIID subunit 8	Taf8	0	116.036	51	10	206	10	308	34	6.46	18	17	20	19	27	23	10	10	15	4	2	8	6	5	2	4	3	3	3	3	4	7	7	7	7	8	8	6	5	6	3	2	6	3	4	2	3
High	Q8VI33	Transcription initiation factor TFIID subunit 9	Taf9	0	37.324	62	12	100	12	264	29	7.91	1		1	1	1					3	5	7	12	6	10	7	8	12	10	9	7	1		1	1	1					3	3	6	10	6	7	7
High	Q8K0H5	Transcription initiation factor TFIID subunit 10	Taf10	0	22.95	31	4	27	4	218	21.8	6.55	3		3	3	2	2						1	2	1		1	1	2	2	2	2	3		2	3	2	2						1	2	1		1
High	Q99JX1	Transcription initiation factor TFIID subunit 11	Taf11	0	14.579	36	6	22	6	211	23.3	5.24											1	2	4	2		2	3	2	2	2	2											1	2	4	2		2
Medium	E9QNT5	Transcription initiation factor TFIID subunit 12	Taf12	0.017	1.787	5	1	7	1	213	23.5	8.66	1	1	1	1	1							1	1									1	1	1	1	1							1	1
High	P61216	Transcription initiation factor TFIID subunit 13	Taf13	0	6.675	31	2	8	2	124	14.3	4.81										1	1	1	2			1		1			1										1	1	1	2			1
High	P29037	TATA box-binding protein-like protein 2	Tbp	0	6.863	8	3	23	3	350	38.9	6.11										1	1	3	3	1	3	2		2	3	3	1										1	1	3	2	1	3	2
[truncated: 5 more columns]
